# Supplementary material for: A revision of the Chinese Gasteruptiidae (Hymenoptera, Evanioidea)
Source: Zookeys. 2012 Nov 2;(237):1–123. doi: 10.3897/zookeys.237.3956 (PMC3496936; doi:10.3897/zookeys.237.3956)
Supplement: XML Treatment for Gasteruptiidae [file zookeys.237.3956-treatment1.xml]

<!DOCTYPE tp:taxon-treatment
  PUBLIC "-//TaxonX//DTD Taxonomic Treatment Publishing DTD v0 20100105//EN" "tax-treatment-NSO.dtd">
<tp:taxon-treatment xmlns:tp="http://www.plazi.org/taxpub"><tp:treatment-meta><mixed-citation publication-type="journal"><person-group><name><surname>Zhao</surname><given-names>Ke-xin</given-names></name><name><surname>van Achterberg</surname><given-names>Cornelis</given-names></name><name><surname>Xu</surname><given-names>Zai-fu</given-names></name></person-group><article-title>A revision of the Chinese Gasteruptiidae (Hymenoptera, Evanioidea)</article-title><source>Zookeys</source><day>2</day><month>11</month><year>2012</year><volume>2012</volume><issue>237</issue><fpage>1</fpage><lpage>123</lpage><pub-id pub-id-type="doi">10.3897/zookeys.237.3956</pub-id></mixed-citation></tp:treatment-meta><tp:nomenclature><tp:taxon-name>
                        <tp:taxon-name-part taxon-name-part-type="family">Gasteruptiidae</tp:taxon-name-part>
                    <object-id xmlns:xlink="http://www.w3.org/1999/xlink" xlink:type="simple">http://species-id.net/wiki/Gasteruptiidae</object-id>
								</tp:taxon-name><tp:taxon-authority>Ashmead, 1900</tp:taxon-authority></tp:nomenclature><tp:treatment-sec sec-type="Diagnosis"><title>Diagnosis.</title><p>Body length between 5.0–20.0 mm; female antenna 14-segmented, male 13-segmented, very rarely 14-segmented; eye relatively long, extending almost to mandible; mandibles short and not broadly overlapping when closed; maxillary palp 6-segmented, labial palp 4-segmented; propleuron neck-like, more or less as long as mesoscutum in front of tegulae; propodeum with or without longitudinal carina; fore wing with discal cell small or absent; trochantellus of hind leg distinctly differentiated, hind tibia (or metatibia) clavate; metasoma inserted very high on propodeum; ovipositor varies from not exposed (in <italic><tp:taxon-name>Pseudofoenus</tp:taxon-name></italic>) to more than twice as long as the body (<xref ref-type="bibr" rid="B24">Jennings and Austin 2002</xref>; <xref ref-type="bibr" rid="B41">Macedo 2009</xref>; <xref ref-type="bibr" rid="B42">2011</xref>).
                    </p><p>Gasteruptiidae includes two extant subfamilies, <tp:taxon-name>Hyptiogastrinae</tp:taxon-name> and <tp:taxon-name>Gasteruptiinae</tp:taxon-name>. <tp:taxon-name>Gasteruptiinae</tp:taxon-name> is distinguished from <tp:taxon-name>Hyptiogastrinae</tp:taxon-name> mainly by mandible short, prefemur present, female subgenital sternite notched or slit (<xref ref-type="bibr" rid="B24">Jennings and Austin 2002</xref>).
                    </p><p>In China only the genus <italic><tp:taxon-name>Gasteruption</tp:taxon-name></italic> belonging to the subfamily <tp:taxon-name>Gasteruptiinae</tp:taxon-name> occurs.<!--PageBreak-->
                    </p></tp:treatment-sec><ref-list><ref id="B24"><mixed-citation xmlns:xlink="http://www.w3.org/1999/xlink" xlink:type="simple"><person-group><name name-style="western"><surname>Jennings</surname><given-names>JT</given-names></name><name name-style="western"><surname>Austin</surname><given-names>AD</given-names></name></person-group> (<year>2002</year>)<article-title> Systematics and distribution of world hyptiogastrine wasps (Hymenoptera: Gasteruptiidae).</article-title><source>Invertebrate Systematics </source><volume>16</volume>: <fpage>735</fpage>-<lpage>811</lpage>. doi: <ext-link ext-link-type="uri" xlink:href="http://dx.doi.org/10.1071/IT01048" xlink:type="simple">10.1071/IT01048</ext-link></mixed-citation></ref><ref id="B41"><mixed-citation xmlns:xlink="http://www.w3.org/1999/xlink" xlink:type="simple"><person-group><name name-style="western"><surname>Macedo</surname><given-names>ACC</given-names></name></person-group> (<year>2009</year>)<article-title> Generic classification for the Gasteruptiinae (Hymenoptera: Gasteruptiidae) based on a cladistic analysis, with the description of two new Neotropical genera and the revalidation of <italic>Plutofoenus</italic> Kieffer.</article-title><source>Zootaxa</source><volume>2075</volume>: <fpage>1</fpage>-<lpage>32</lpage>.</mixed-citation></ref><ref id="B42"><mixed-citation xmlns:xlink="http://www.w3.org/1999/xlink" xlink:type="simple"><person-group><name name-style="western"><surname>Macedo</surname><given-names>ACC</given-names></name></person-group> (<year>2011</year>)<article-title> A revision of <italic>Gasteruption</italic> Latreille (Hymenoptera: Gasteruptiidae) in the Neotropical region.</article-title><source>Zootaxa </source><volume>3030</volume>: <fpage>1</fpage>-<lpage>62</lpage>.</mixed-citation></ref></ref-list></tp:taxon-treatment>
