# Supplementary material for: A revision of the Chinese Gasteruptiidae (Hymenoptera, Evanioidea)
Source: Zookeys. 2012 Nov 2;(237):1–123. doi: 10.3897/zookeys.237.3956 (PMC3496936; doi:10.3897/zookeys.237.3956)
Supplement: XML Treatment for Gasteruption [file zookeys.237.3956-treatment2.xml]

<!DOCTYPE tp:taxon-treatment
  PUBLIC "-//TaxonX//DTD Taxonomic Treatment Publishing DTD v0 20100105//EN" "tax-treatment-NSO.dtd">
<tp:taxon-treatment xmlns:tp="http://www.plazi.org/taxpub"><tp:treatment-meta><mixed-citation publication-type="journal"><person-group><name><surname>Zhao</surname><given-names>Ke-xin</given-names></name><name><surname>van Achterberg</surname><given-names>Cornelis</given-names></name><name><surname>Xu</surname><given-names>Zai-fu</given-names></name></person-group><article-title>A revision of the Chinese Gasteruptiidae (Hymenoptera, Evanioidea)</article-title><source>Zookeys</source><day>2</day><month>11</month><year>2012</year><volume>2012</volume><issue>237</issue><fpage>1</fpage><lpage>123</lpage><pub-id pub-id-type="doi">10.3897/zookeys.237.3956</pub-id></mixed-citation></tp:treatment-meta><tp:nomenclature><tp:taxon-name>
                        <tp:taxon-name-part taxon-name-part-type="genus">Gasteruption</tp:taxon-name-part>
                    <object-id xmlns:xlink="http://www.w3.org/1999/xlink" xlink:type="simple">http://species-id.net/wiki/Gasteruption</object-id>
								</tp:taxon-name><tp:taxon-authority>Latreille, 1796</tp:taxon-authority><tp:nomenclature-citation-list><tp:nomenclature-citation><tp:taxon-name>Gasteruption</tp:taxon-name><comment> Latreille, 1796: 113; <xref ref-type="bibr" rid="B57">Pagliano 2008</xref>: 202. Type-species (designated by <xref ref-type="bibr" rid="B39">Latreille 1810</xref>): <italic><tp:taxon-name>Ichneumon assectator</tp:taxon-name></italic> Linnaeus, 1758.</comment></tp:nomenclature-citation><tp:nomenclature-citation><tp:taxon-name>Gasteruptron</tp:taxon-name><comment> Westwood, 1840: 56. Invalid emendation.</comment></tp:nomenclature-citation><tp:nomenclature-citation><tp:taxon-name>Gastryptium</tp:taxon-name><comment> Agassiz, 1846: 159. Invalid emendation.</comment></tp:nomenclature-citation><tp:nomenclature-citation><tp:taxon-name>Gasteryption</tp:taxon-name><comment> Schletterer, 1890: 375. Invalid emendation.</comment></tp:nomenclature-citation><tp:nomenclature-citation><tp:taxon-name>Gasteruptia</tp:taxon-name><comment> Dominique, 1893: 198. Invalid emendation.</comment></tp:nomenclature-citation><tp:nomenclature-citation><tp:taxon-name>Gasteruptium</tp:taxon-name><comment> Schulz, 1906: 133. Invalid emendation.</comment></tp:nomenclature-citation><tp:nomenclature-citation><tp:taxon-name>Gastrhyptium</tp:taxon-name><comment> Schulz, 1911: 55. Invalid emendation.</comment></tp:nomenclature-citation><tp:nomenclature-citation><tp:taxon-name>Foenus</tp:taxon-name><comment> Fabricius, 1798: 240; <xref ref-type="bibr" rid="B57">Pagliano 2008</xref>: 197. Type-species (designated by <xref ref-type="bibr" rid="B39">Latreille 1810</xref>): <italic><tp:taxon-name>Ichneumon jaculator</tp:taxon-name></italic> Linnaeus, 1758. Curtis (1832) designated <italic><tp:taxon-name>Ichneumon assectator</tp:taxon-name></italic> Linnaeus, 1758, as type-species and this was considered valid by <xref ref-type="bibr" rid="B57">Pagliano (2008</xref>: 197). <xref ref-type="bibr" rid="B75">Westwood (1840)</xref> considered correctly <italic><tp:taxon-name>Ichneumon jaculator</tp:taxon-name></italic> Linnaeus to be the type-species as designated by <xref ref-type="bibr" rid="B39">Latreille (1810)</xref>.</comment></tp:nomenclature-citation><tp:nomenclature-citation><tp:taxon-name>Faenus</tp:taxon-name><comment> Abeille de Perrin, 1879: 260, 262. Invalid emendation.</comment></tp:nomenclature-citation><tp:nomenclature-citation><tp:taxon-name>Phoenus</tp:taxon-name><comment> Schletterer, 1890: 375. Invalid emendation.</comment></tp:nomenclature-citation><tp:nomenclature-citation><tp:taxon-name>Rhydinofoenus</tp:taxon-name><comment> Bradley, 1909: 38; <xref ref-type="bibr" rid="B57">Pagliano 2008</xref>: 388. Type-species (by original designation): <italic><tp:taxon-name>Rhydinofoenus kaweahensis</tp:taxon-name></italic> Bradley, 1909.</comment></tp:nomenclature-citation><tp:nomenclature-citation><tp:taxon-name>Dolichofoenus</tp:taxon-name><comment> Kieffer, 1910: 77; <xref ref-type="bibr" rid="B57">Pagliano 2008</xref>: 162. Type-species (by original designation): <italic><tp:taxon-name>Foenus raphidioides</tp:taxon-name></italic> Westwood, 1851.</comment></tp:nomenclature-citation><tp:nomenclature-citation><tp:taxon-name>Trichofoenus</tp:taxon-name><comment> Kieffer, 1910: 77; <xref ref-type="bibr" rid="B57">Pagliano 2008</xref>: 436. Type-species (by original designation): <italic><tp:taxon-name>Gasteruption merceti</tp:taxon-name></italic> Kieffer, 1904.</comment></tp:nomenclature-citation></tp:nomenclature-citation-list></tp:nomenclature><tp:treatment-sec sec-type="Description"><title>Description.</title><p>Body length 5.0–20.0 mm.</p><p><italic>Head</italic>. Head directly or gradually narrowed behind eyes and curved laterally; vertex convex posteriorly (but flat in e.g., <italic><tp:taxon-name>Gasteruption bimaculatum</tp:taxon-name></italic>); occipital carina developed to absent; antenna of female 14-segmented, male 13-segmented; eye large, glabrous or setose; clypeus without longitudinal striae or ridge; mandible short and robust, overlapping slightly when closed, with a large laterally directed basal tooth, subapical tooth small or absent; malar space present; maxillary palpi 6-segmented, labial palpi 4-segmented.
                    </p><p><italic>Mesosoma</italic>. Propleuron more or less elongate; pronotum divided in three lobes separated by curved crenulate notauli, antero-lateral pronotal tooth present or absent; anteriorly mesonotum in lateral view rounded or truncate (<italic><tp:taxon-name>Gasteruption varipes</tp:taxon-name></italic>); lateral lobes of mesoscutum usually less sculptured than middle lobe; propodeum sculptured, medio-longitudinal carina or elevation distinct or indistinct.
                    </p><p><italic>Legs</italic>. Trochantellus only present on hind leg, but usually incompletely differentiated; hind trochanter with oblique subapical groove; hind tibia clavate.
                    </p><p><italic>Wings</italic>. Fore wing (<xref ref-type="fig" rid="F1">Fig. 1B</xref>): jugal lobe absent, vein r-m absent; discal cell generally present (rarely absent, see Fig 271), formed by junction of 1-SR+M, 1-CU, 2-CU and 1m-cu, vein 1-SR+M arising from junction of M+CU1 and 1-SR; basal third of <!--PageBreak-->vein 2-M tubular and remainder only pigmented. Hind wing with 3–4 hamuli; vein M+CU, 1-CU and r-m usually partly visible.
                    </p><p><italic>Metasoma</italic>. Metasoma inserted very high on propodeum; first metasomal tergite ventrally almost closed, concealing most of first sternum, except posteriorly; second tergite immovably joined to first tergite and widely open ventrally; female hypopygium with a deep slit-like Y-shaped or a shallow V-shaped notch; ovipositor from shorter than metasoma to longer than body length, apex of ovipositor sheath black, dark brown, pale yellow, ivory or white.
                    </p><sec sec-type="Key to species of the genus Gasteruption Latreille from China"><title>Key to species of the genus <italic><tp:taxon-name>Gasteruption</tp:taxon-name></italic> Latreille from China
                        </title><table-wrap content-type="key" position="anchor" orientation="portrait"><table><tbody><tr><td rowspan="1" colspan="1">1</td><td rowspan="1" colspan="1">First discal cell of fore wing absent (<xref ref-type="fig" rid="F38">Fig. 271</xref>); third antennal segment of both sexes about 3 times as long as wide; hind tibia weakly inflated (<xref ref-type="fig" rid="F38">Fig. 268</xref>)
                                        </td><td rowspan="1" colspan="1"><italic><tp:taxon-name>Gasteruption subhamatum</tp:taxon-name></italic> Pasteels, 1958
                                        </td></tr><tr><td rowspan="1" colspan="1">–</td><td rowspan="1" colspan="1">First discal cell of fore wing present (<xref ref-type="fig" rid="F3">Figs 16</xref>, <xref ref-type="fig" rid="F11">77</xref>, <xref ref-type="fig" rid="F16">117</xref>, <xref ref-type="fig" rid="F22">159</xref>, <xref ref-type="fig" rid="F25">180</xref>); third antennal segment of both sexes about 1.3–2.5 times as long as wide; hind tibia variable (<xref ref-type="fig" rid="F3">Figs 13</xref>, <xref ref-type="fig" rid="F5">27</xref>, <xref ref-type="fig" rid="F11">74</xref>, <xref ref-type="fig" rid="F16">114</xref>, <xref ref-type="fig" rid="F22">156</xref>, <xref ref-type="fig" rid="F25">177</xref>, <xref ref-type="fig" rid="F28">203</xref>)
                                        </td><td rowspan="1" colspan="1">2</td></tr><tr><td rowspan="1" colspan="1">2</td><td rowspan="1" colspan="1">Ovipositor present; antenna with 14 segments; (females, species of which no females have been examined are provisionally inserted)</td><td rowspan="1" colspan="1">3</td></tr><tr><td rowspan="1" colspan="1">–</td><td rowspan="1" colspan="1">Ovipositor absent; antenna with 13 segments; (males; species of which no males have been examined are provisionally included in the key)</td><td rowspan="1" colspan="1">29</td></tr><tr><td rowspan="1" colspan="1">3</td><td rowspan="1" colspan="1">Apex of ovipositor sheath black or dark brown, if rather yellow or brown apically then pale apical part less than 0.4 times as long as hind basitarsus</td><td rowspan="1" colspan="1">4</td></tr><tr><td rowspan="1" colspan="1">–</td><td rowspan="1" colspan="1">Apex of ovipositor sheath distinctly white or ivory (but rarely pale brown), 0.3–8.0 times as long as hind basitarsus, but brown-yellow or brown and 0.3–1.0 times as long as hind basitarsus in <italic><tp:taxon-name>Gasteruption sinarum</tp:taxon-name></italic>
                                        </td><td rowspan="1" colspan="1">17</td></tr><tr><td rowspan="1" colspan="1">4</td><td rowspan="1" colspan="1">Ovipositor sheath 0.3–1.7 times as long as hind tibia and tarsus combined, at most 0.8 times as long as metasoma and 0.6–2.7 times as long as hind tibia; hypopygium comparatively shallowly emarginate posteriorly; occipital carina obsolescent to narrowly lamelliform medio-dorsally (<xref ref-type="fig" rid="F5">Figs 29</xref>, <xref ref-type="fig" rid="F16">116</xref>, <xref ref-type="fig" rid="F18">129</xref>, <xref ref-type="fig" rid="F22">158</xref>, <xref ref-type="fig" rid="F24">170</xref>, <xref ref-type="fig" rid="F25">179</xref>, <xref ref-type="fig" rid="F34">246</xref>, <xref ref-type="fig" rid="F36">257</xref>, <xref ref-type="fig" rid="F39">278</xref>)
                                        </td><td rowspan="1" colspan="1">5</td></tr><tr><td rowspan="1" colspan="1">–</td><td rowspan="1" colspan="1">Ovipositor sheath 2.0–3.9 times as long as hind tibia and tarsus combined, 1.0–1.9 times as long as metasoma and 3.0–7.0 times as long as hind tibia; hypopygium more or less deeply incised, often slit-like; occipital carina variable, obsolescent or lamelliform medio-dorsally (<xref ref-type="fig" rid="F8">Figs 53</xref>, <xref ref-type="fig" rid="F11">76</xref>, <xref ref-type="fig" rid="F15">108</xref>, <xref ref-type="fig" rid="F45">322</xref>)
                                        </td><td rowspan="1" colspan="1">13</td></tr><tr><td rowspan="1" colspan="1">5</td><td rowspan="1" colspan="1">Malar space about as long as second antennal segment (= pedicel); posteriorly propodeum with median carina distinctly stronger developed than surrounding rugulosity, but carina may be largely absent; first discal cell of fore wing slightly sinuate posteriorly (♂ <xref ref-type="fig" rid="F24">Figs 171, 172</xref>)
                                        </td><td rowspan="1" colspan="1"><italic><tp:taxon-name>Gasteruption oriplanum</tp:taxon-name></italic> Kieffer, 1911
                                        </td></tr><tr><td rowspan="1" colspan="1">–</td><td rowspan="1" colspan="1">Malar space 0.1–0.3 times as long as second antennal segment (= pedicellus); median carina of propodeum absent (but sometimes a slightly elevated<!--PageBreak--> smooth median line), if present then surrounding reticulate-rugose and carina similarly developed</td><td rowspan="1" colspan="1">6</td></tr><tr><td rowspan="1" colspan="1">6</td><td rowspan="1" colspan="1">Interspaces of mesoscutum very finely and densely coriaceous and usually with isolated punctures (but sometimes entirely coriaceous in <italic><tp:taxon-name>Gasteruption parvicollarium</tp:taxon-name></italic> and <italic>latitibia</italic>); vertex and frons more or less shiny and largely smooth (<xref ref-type="fig" rid="F18">Figs 129</xref>, <xref ref-type="fig" rid="F22">158</xref>, <xref ref-type="fig" rid="F34">246</xref>) or very finely punctulate; propleuron 0.8–1.0 times as long as mesoscutum in front of tegulae and moderately slender (<xref ref-type="fig" rid="F18">Figs 125</xref>, <xref ref-type="fig" rid="F22">154</xref>, <xref ref-type="fig" rid="F25">175</xref>, <xref ref-type="fig" rid="F34">242</xref>); hind basitarsus comparatively short and black (<xref ref-type="fig" rid="F18">Figs 127</xref>, <xref ref-type="fig" rid="F22">156</xref>, <xref ref-type="fig" rid="F34">244</xref>)
                                        </td><td rowspan="1" colspan="1">7</td></tr><tr><td rowspan="1" colspan="1">–</td><td rowspan="1" colspan="1">Interspaces of mesoscutum more or less irregularly coriaceous and without punctures or densely transversely rugulose or rugose; vertex and frons matt and more or less coriaceous (<xref ref-type="fig" rid="F5">Figs 29</xref>, <xref ref-type="fig" rid="F16">116</xref>, <xref ref-type="fig" rid="F36">257</xref>, <xref ref-type="fig" rid="F39">278</xref>); propleuron 0.7–1.6 times as long as mesoscutum in front of tegulae, robust; head transverse (<xref ref-type="fig" rid="F5">Figs 29</xref>, <xref ref-type="fig" rid="F16">116</xref>, <xref ref-type="fig" rid="F39">278</xref>); hind basitarsus usually longer and colour variable (<xref ref-type="fig" rid="F36">Figs 255</xref>, <xref ref-type="fig" rid="F39">276</xref>)
                                        </td><td rowspan="1" colspan="1">10</td></tr><tr><td rowspan="1" colspan="1">7</td><td rowspan="1" colspan="1">Hind tibia comparatively slender (<xref ref-type="fig" rid="F25">Fig. 177</xref>); side of pronotum with narrow and weakly crenulate grooves (<xref ref-type="fig" rid="F25">Fig. 175</xref>); propleuron granulate antero-dorsally; hind basitarsus slenderer (<xref ref-type="fig" rid="F25">Fig. 177</xref>); vertex distinctly punctulate or very finely coriaceous
                                        </td><td rowspan="1" colspan="1"><italic><tp:taxon-name>Gasteruption parvicollarium</tp:taxon-name></italic> Enderlein, 1913
                                        </td></tr><tr><td rowspan="1" colspan="1">–</td><td rowspan="1" colspan="1">Hind tibia inflated (<xref ref-type="fig" rid="F18">Figs 127</xref>, <xref ref-type="fig" rid="F22">156</xref>, <xref ref-type="fig" rid="F34">244</xref>); side of pronotum with moderately wide to wide and distinctly crenulate grooves (<xref ref-type="fig" rid="F18">Figs 125</xref>, <xref ref-type="fig" rid="F22">154</xref>, <xref ref-type="fig" rid="F34">242</xref>); propleuron rugulose antero-dorsally; hind basitarsus less slender (<xref ref-type="fig" rid="F18">Figs 127</xref>, <xref ref-type="fig" rid="F22">156</xref>, <xref ref-type="fig" rid="F34">244</xref>); vertex virtually smooth
                                        </td><td rowspan="1" colspan="1">8</td></tr><tr><td rowspan="1" colspan="1">8</td><td rowspan="1" colspan="1">Mesoscutum predominantly finely coriaceous, at most with some shallow punctures (<xref ref-type="fig" rid="F22">Fig. 155</xref>); head more protruding in lateral and anterior view (<xref ref-type="fig" rid="F22">Figs 153, 157</xref>); head truncate medio-posteriorly or nearly so (<xref ref-type="fig" rid="F22">Fig. 158</xref>); third antennal segment 1.7–1.9 times as long as second segment	<italic><tp:taxon-name>Gasteruption latitibia</tp:taxon-name></italic> sp. n.
                                        </td></tr><tr><td rowspan="1" colspan="1">–</td><td rowspan="1" colspan="1">Mesoscutum coarsely (often “crater”-like) punctate (<xref ref-type="fig" rid="F18">Figs 126</xref>, <xref ref-type="fig" rid="F34">243</xref>); head less protruding in lateral and anterior view (<xref ref-type="fig" rid="F18">Figs 124, 128</xref>, <xref ref-type="fig" rid="F34">241, 245</xref>); head distinctly emarginate medio-posteriorly (<xref ref-type="fig" rid="F18">Figs 129</xref>, <xref ref-type="fig" rid="F34">246</xref>); third antennal segment 1.5–2.0 times as long as second segment
                                        </td><td rowspan="1" colspan="1">9</td></tr><tr><td rowspan="1" colspan="1">9</td><td rowspan="1" colspan="1">Hind tibia about as long as hind femur and trochanter or slightly longer (<xref ref-type="fig" rid="F18">Fig. 127</xref>); head somewhat longer in dorsal (<xref ref-type="fig" rid="F18">Fig. 129</xref>) and lateral (<xref ref-type="fig" rid="F18">Fig. 124</xref>) view; head directly narrowed behind eyes in dorsal view (<xref ref-type="fig" rid="F18">Fig. 129</xref>)
                                        </td><td rowspan="1" colspan="1"><italic><tp:taxon-name>Gasteruption formosanum</tp:taxon-name></italic> Enderlein, 1913
                                        </td></tr><tr><td rowspan="1" colspan="1">–</td><td rowspan="1" colspan="1">Hind tibia 1.1–1.2 times as long as hind femur and trochanter (<xref ref-type="fig" rid="F34">Fig. 244</xref>); head somewhat shorter in dorsal (<xref ref-type="fig" rid="F34">Fig. 246</xref>) and lateral (<xref ref-type="fig" rid="F34">Fig. 241</xref>) view; head roundly narrowed behind eyes in dorsal view (<xref ref-type="fig" rid="F34">Fig. 246</xref>)
                                        </td><td rowspan="1" colspan="1"><italic><tp:taxon-name>Gasteruption sinicola</tp:taxon-name></italic> (Kieffer, 1924)
                                        </td></tr><tr><td rowspan="1" colspan="1">10</td><td rowspan="1" colspan="1">Clypeus with large shallow depression up to dorsal third (<xref ref-type="fig" rid="F16">Fig. 115</xref>); apical antennal segment 1.4–1.5 times as long as third antennal segment; hind basitarsus comparatively short and wide (<xref ref-type="fig" rid="F16">Fig. 114</xref>); mesoscutum rather finely <!--PageBreak-->and very irregularly rugulose or rugose (<xref ref-type="fig" rid="F16">Fig. 113</xref>; males have rugose, females anteriorly rugulose)
                                        </td><td rowspan="1" colspan="1"><italic><tp:taxon-name>Gasteruption formilis</tp:taxon-name></italic> Alekseev, 1995
                                        </td></tr><tr><td rowspan="1" colspan="1">–</td><td rowspan="1" colspan="1">Clypeus at most with a small depression; apical antennal segment at most 1.2 times as long as third antennal segment and its colour similar to colour of medial segments; hind basitarsus comparatively long and narrow (<xref ref-type="fig" rid="F5">Figs 27</xref>, <xref ref-type="fig" rid="F36">255</xref>, <xref ref-type="fig" rid="F39">276</xref>)
                                        </td><td rowspan="1" colspan="1">11</td></tr><tr><td rowspan="1" colspan="1">11</td><td rowspan="1" colspan="1">Propleuron slender and 1.3–1.6 times as long as mesoscutum in front of tegulae (<xref ref-type="fig" rid="F36">Fig. 253</xref>); head conically narrowed behind eyes (<xref ref-type="fig" rid="F36">Fig. 257</xref>); vertex very superficially punctulate and with satin sheen (<xref ref-type="fig" rid="F36">Fig. 257</xref>); ovipositor at least 0.6 times as long as metasoma
                                        </td><td rowspan="1" colspan="1"><italic><tp:taxon-name>Gasteruption strigosum</tp:taxon-name></italic> sp. n.
                                        </td></tr><tr><td rowspan="1" colspan="1">–</td><td rowspan="1" colspan="1">Propleuron robust and 0.7–0.9 times as long as mesoscutum in front of tegulae (<xref ref-type="fig" rid="F5">Figs 25</xref>, <xref ref-type="fig" rid="F39">274</xref>); head more gradually narrowed behind eyes (<xref ref-type="fig" rid="F5">Figs 29</xref>, <xref ref-type="fig" rid="F39">278</xref>); vertex densely micro-sculptured and matt (<xref ref-type="fig" rid="F5">Figs 29</xref>, <xref ref-type="fig" rid="F39">278</xref>); ovipositor 0.3–0.5 times as long as metasoma
                                        </td><td rowspan="1" colspan="1">12</td></tr><tr><td rowspan="1" colspan="1">12</td><td rowspan="1" colspan="1">Head comparatively wide behind eyes in dorsal view (<xref ref-type="fig" rid="F5">Fig. 29</xref>); OOL 1.3–1.4 times as long as diameter of posterior ocellus (<xref ref-type="fig" rid="F5">Fig. 29</xref>); third antennal segment 1.5–1.7 times as long as second segment; mesopleuron below precoxal sulcus more or less coriaceous or with fine rugulae (<xref ref-type="fig" rid="F5">Fig. 25</xref>)
                                        </td><td rowspan="1" colspan="1"><italic><tp:taxon-name>Gasteruption assectator</tp:taxon-name></italic> (Linnaeus, 1758)
                                        </td></tr><tr><td rowspan="1" colspan="1">–</td><td rowspan="1" colspan="1">Head distinctly narrowed behind eyes in dorsal view (<xref ref-type="fig" rid="F39">Fig. 278</xref>); OOL about as long as diameter of posterior ocellus (<xref ref-type="fig" rid="F39">Fig. 278</xref>); third antennal segment 1.7–1.9 times as long as second segment; mesopleuron below precoxal sulcus more or less rugose-reticulate (<xref ref-type="fig" rid="F39">Fig. 274</xref>), but sometimes mainly coriaceous
                                        </td><td rowspan="1" colspan="1"><italic><tp:taxon-name>Gasteruption terebrelligerum</tp:taxon-name></italic> Enderlein, 1913
                                        </td></tr><tr><td rowspan="1" colspan="1">13</td><td rowspan="1" colspan="1">Vertex of ♀ medio-posteriorly reversed V-shaped emarginate and flat (<xref ref-type="fig" rid="F8">Fig. 53</xref>); vertex smooth, shiny dorsally and long (<xref ref-type="fig" rid="F8">Fig. 53</xref>)
                                        </td><td rowspan="1" colspan="1"><italic><tp:taxon-name>Gasteruption bimaculatum</tp:taxon-name></italic> Pasteels, 1958
                                        </td></tr><tr><td rowspan="1" colspan="1">-</td><td rowspan="1" colspan="1">Vertex of ♀ truncate medio-posteriorly (<xref ref-type="fig" rid="F11">Fig. 76</xref>) or reversed U-shaped emarginate, shorter and moderately convex (<xref ref-type="fig" rid="F15">Figs 103, 108</xref>); if vertex more or less emarginate, then vertex finely sculptured, with satin sheen and shorter (<xref ref-type="fig" rid="F45">Fig. 322</xref>)
                                        </td><td rowspan="1" colspan="1">14</td></tr><tr><td rowspan="1" colspan="1">14</td><td rowspan="1" colspan="1">Head reversed U-shaped emarginate in dorsal view (<xref ref-type="fig" rid="F15">Fig. 108</xref>); first metasomal segment orange-brown or black; propodeum finely reticulate
                                        </td><td rowspan="1" colspan="1"><italic><tp:taxon-name>Gasteruption dimidiatum</tp:taxon-name></italic> Semenov, 1892
                                        </td></tr><tr><td rowspan="1" colspan="1">–</td><td rowspan="1" colspan="1">Head truncate medio-posteriorly or nearly so (<xref ref-type="fig" rid="F11">Figs 76</xref>, <xref ref-type="fig" rid="F45">322</xref>; cf. ♂ <xref ref-type="fig" rid="F14">Fig. 101</xref>); first metasomal segment black or dark brown; propodeum coarsely reticulate
                                        </td><td rowspan="1" colspan="1">15</td></tr><tr><td rowspan="1" colspan="1">15</td><td rowspan="1" colspan="1">Hind coxa and femur yellow- or orange-brown; metasoma yellow-brown; mesoscutum rather densely setose laterally (<xref ref-type="fig" rid="F11">Fig. 73</xref>); mesopleuron black in general and reticulate (<xref ref-type="fig" rid="F11">Fig. 72</xref>)
                                        </td><td rowspan="1" colspan="1">16</td></tr><tr><td rowspan="1" colspan="1">–</td><td rowspan="1" colspan="1">Hind coxa and femur dark brown or black (<xref ref-type="fig" rid="F45">Fig. 320</xref>); brown in old bleached specimens; metasoma largely dark brown or black; mesoscutum less densely<!--PageBreak--> setose (<xref ref-type="fig" rid="F45">Fig. 319</xref>); mesopleuron red-brown and coarsely vermiculate-reticulate (<xref ref-type="fig" rid="F45">Fig. 318</xref>; but rarely only weakly so)
                                        </td><td rowspan="1" colspan="1"><italic><tp:taxon-name>Gasteruption varipes</tp:taxon-name></italic> (Westwood, 1851)
                                        </td></tr><tr><td rowspan="1" colspan="1">16</td><td rowspan="1" colspan="1">Hind tibia orange-brown, at most basally dark brown and more swollen (cf. ♂ <xref ref-type="fig" rid="F14">Fig. 102</xref>); hind basitarsus and second segment entirely dark brown (cf. ♂ <xref ref-type="fig" rid="F14">Fig. 102</xref>); head at least partly red-brown dorsally
                                        </td><td rowspan="1" colspan="1"><italic><tp:taxon-name>Gasteruption dilutum</tp:taxon-name></italic> Semenov, 1892
                                        </td></tr><tr><td rowspan="1" colspan="1">–</td><td rowspan="1" colspan="1">Hind tibia black and subbasally ivory and less swollen (<xref ref-type="fig" rid="F11">Fig. 74</xref>); hind basitarsus mainly ivory and only basally dark brown and second segment medially ivory (<xref ref-type="fig" rid="F11">Fig. 74</xref>); head black dorsally
                                        </td><td rowspan="1" colspan="1"><italic><tp:taxon-name>Gasteruption coloratum</tp:taxon-name></italic> sp. n.
                                        </td></tr><tr><td rowspan="1" colspan="1">17</td><td rowspan="1" colspan="1">Head with 1–3 depressions in front of occipital carina, but sometimes shallowly impressed or obsolescent (<italic><tp:taxon-name>Gasteruption rufescenticorne</tp:taxon-name></italic>) then occipital carina medium-sized and distinctly lamelliform and more or less depressed in front of carina (<xref ref-type="fig" rid="F12">Figs 84</xref>, <xref ref-type="fig" rid="F15">207</xref>, <xref ref-type="fig" rid="F42">300</xref>)
                                        </td><td rowspan="1" colspan="1">18</td></tr><tr><td rowspan="1" colspan="1">–</td><td rowspan="1" colspan="1">Head flat or evenly convex in front of occipital carina, if with a shallow depression in front of occipital carina then occipital carina narrow and hardly or not lamelliform</td><td rowspan="1" colspan="1">20</td></tr><tr><td rowspan="1" colspan="1">18</td><td rowspan="1" colspan="1">Medial depression of vertex comparatively wide, with both lateral depressions in front of occipital carina distinctly impressed (<xref ref-type="fig" rid="F42">Fig. 300</xref>); posterior half of mesoscutum transversely or obliquely rugulose (<xref ref-type="fig" rid="F42">Fig. 297</xref>), in large specimens transversely rugose; propleuron 0.8–1.0 times as long as mesoscutum in front of tegulae; hind basitarsus partly ivory; ivory part of ovipositor sheath 1.8–2.5 times as long as hind basitarsus
                                        </td><td rowspan="1" colspan="1"><italic><tp:taxon-name>Gasteruption tournieri</tp:taxon-name></italic> Schletterer, 1885
                                        </td></tr><tr><td rowspan="1" colspan="1">–</td><td rowspan="1" colspan="1">Medial depressions of vertex medium-sized and lateral depressions in front of occipital carina not or superficially impressed (<xref ref-type="fig" rid="F12">Figs 84</xref>, <xref ref-type="fig" rid="F28">207</xref>); posterior half of mesoscutum finely coriaceous or coarsely punctate-rugose (<xref ref-type="fig" rid="F12">Figs 81</xref>, <xref ref-type="fig" rid="F28">202</xref>); propleuron 1.0–1.2 times as long as mesoscutum in front of tegulae; hind basitarsus partly white or ivory (<xref ref-type="fig" rid="F12">Fig. 82</xref>) or entirely dark brown or black (<xref ref-type="fig" rid="F28">Fig. 203</xref>); ivory part of ovipositor sheath 1.0–4.0 times as long as hind basitarsus
                                        </td><td rowspan="1" colspan="1">19</td></tr><tr><td rowspan="1" colspan="1">19</td><td rowspan="1" colspan="1">Head in dorsal view gradually roundly narrowed (<xref ref-type="fig" rid="F28">Fig. 207</xref>); hind basitarsus entirely dark brown or black; medio-posteriorly mesoscutum matt and mainly finely coriaceous, at most with some large punctures; mandible largely dark brown or black; ivory or yellow part of ovipositor sheath 1.0–2.1 times as long as hind basitarsus
                                        </td><td rowspan="1" colspan="1"><italic><tp:taxon-name>Gasteruption rufescenticorne</tp:taxon-name></italic> Enderlein, 1913
                                        </td></tr><tr><td rowspan="1" colspan="1">–</td><td rowspan="1" colspan="1">Head in dorsal view linearly narrowed (<xref ref-type="fig" rid="F12">Fig. 84</xref>); hind basitarsus with ivory band (<xref ref-type="fig" rid="F12">Fig. 82</xref>), rarely, an ivory band absent, sometimes also second and third segments ivory; medio-posteriorly mesoscutum distinctly punctate-rugose or rugose; mandible usually brown-yellow or brown; ivory or yellow part of ovipositor sheath 2.8–4.0 times as long as hind basitarsus 
                                        </td><td rowspan="1" colspan="1"><italic><tp:taxon-name>Gasteruption corniculigerum</tp:taxon-name></italic> Enderlein, 1913
                                        </td></tr><tr><td rowspan="1" colspan="1">20</td><td rowspan="1" colspan="1">Ovipositor sheath comparatively wide and about 0.9 times as long as hind tibia, 0.3 times as long as metasoma and 0.2 times as long as body; middle lobe rather protuberant</td><td rowspan="1" colspan="1"><italic><tp:taxon-name>Gasteruption assectoides</tp:taxon-name></italic> sp. n.
                                        </td></tr><!--PageBreak--><tr><td rowspan="1" colspan="1">–</td><td rowspan="1" colspan="1">Ovipositor sheath comparatively narrow and 1.1–9.0 times as long as hind tibia, 0.6–2.8 times as long as metasoma and 0.4–2.0 times as long as body; middle lobe less protuberant (<xref ref-type="fig" rid="F10">Figs 64</xref>, <xref ref-type="fig" rid="F20">143</xref>, <xref ref-type="fig" rid="F27">192</xref>, <xref ref-type="fig" rid="F30">218</xref>, <xref ref-type="fig" rid="F41">287</xref>)
                                        </td><td rowspan="1" colspan="1">21</td></tr><tr><td rowspan="1" colspan="1">21</td><td rowspan="1" colspan="1">Ovipositor sheath 1.8–2.0 times as long as body, 8–9 times as long as hind tibia and 2.7–2.8 times as long as metasoma; ivory apical part of ovipositor sheath 5–8 times as long as hind basitarsus; frons rugose</td><td rowspan="1" colspan="1"><italic><tp:taxon-name>Gasteruption transv</tp:taxon-name></italic><italic>ersiceps</italic> Pasteels, 1958
                                        </td></tr><tr><td rowspan="1" colspan="1">–</td><td rowspan="1" colspan="1">Ovipositor sheath 0.4–1.3 times as long as body and 0.6–1.9 times as long as metasoma; pale apical part of ovipositor sheath 0.3–4.0 times as long as hind basitarsus; frons smooth or micro-sculptured</td><td rowspan="1" colspan="1">22</td></tr><tr><td rowspan="1" colspan="1">22</td><td rowspan="1" colspan="1">Ovipositor sheath about 0.4 times as long as body and 0.6 times as long as metasoma; ovipositor widened apically and more or less angularly upcurved apically in dead specimens (<xref ref-type="fig" rid="F18">Fig. 18</xref>)
                                        </td><td rowspan="1" colspan="1"><italic><tp:taxon-name>Gasteruption angulatum</tp:taxon-name></italic> sp. n.
                                        </td></tr><tr><td rowspan="1" colspan="1">–</td><td rowspan="1" colspan="1">Ovipositor sheath 0.8–1.3 times as long as body and 1.2–1.9 times as long as metasoma; ovipositor slender and nearly straight or gradually upcurved apically</td><td rowspan="1" colspan="1">23</td></tr><tr><td rowspan="1" colspan="1">23</td><td rowspan="1" colspan="1">Pale apical part of ovipositor sheath 3.0–3.5 times as long as hind basitarsus; vertex shiny and largely smooth or finely punctulate; fourth antennal segment of ♀ 1.7–2.3 times as long as third antennal segment; mesoscutum more or less coarsely spaced punctate medio-posteriorly (<xref ref-type="fig" rid="F41">Fig. 288</xref>)
                                        </td><td rowspan="1" colspan="1"><italic><tp:taxon-name>Gasteruption tonkinense</tp:taxon-name></italic> Pasteels, 1958
                                        </td></tr><tr><td rowspan="1" colspan="1">–</td><td rowspan="1" colspan="1">Pale apical part of ovipositor sheath 0.3–3.0 times as long as hind basitarsus; if 2.8–3.0 times then head dorsally with satin sheen and distinctly finely sculptured (<xref ref-type="fig" rid="F10">Fig. 68</xref>); fourth antennal segment of ♀ 1.2–1.9 times as long as third antennal segment; mesoscutum coriaceous with punctures and medio-posteriorly some transverse rugae (<xref ref-type="fig" rid="F32">Fig. 230</xref>), punctate-rugose or partly reticulate (<xref ref-type="fig" rid="F2">Figs 4</xref>, <xref ref-type="fig" rid="F20">144</xref>, <xref ref-type="fig" rid="F27">193</xref>, <xref ref-type="fig" rid="F30">219</xref>)
                                        </td><td rowspan="1" colspan="1">24</td></tr><tr><td rowspan="1" colspan="1">24</td><td rowspan="1" colspan="1">Brown-yellow or brown apical part of ovipositor sheath 0.3–1.0 times as long as hind basitarsus; subbasal pale part of hind tibia hardly differentiated (<xref ref-type="fig" rid="F30">Fig. 220</xref>); vertex distinctly convex medio-posteriorly in lateral view and occipital carina non-lamelliform medio-dorsally (<xref ref-type="fig" rid="F30">Fig. 217</xref>); mesoscutum coarsely punctate (<xref ref-type="fig" rid="F30">Fig. 219</xref>)
                                        </td><td rowspan="1" colspan="1"><italic><tp:taxon-name>Gasteruption sinarum</tp:taxon-name></italic> Kieffer, 1911
                                        </td></tr><tr><td rowspan="1" colspan="1">–</td><td rowspan="1" colspan="1">Pale apical part of ovipositor sheath 1.3–3.0 times as long as hind basitarsus; subbasal pale patch of hind tibia distinctly differentiated; vertex slightly convex medio-posteriorly in lateral view or occipital carina narrow lamelliform medio-dorsally (<xref ref-type="fig" rid="F2">Figs 2</xref>, <xref ref-type="fig" rid="F10">63</xref>, <xref ref-type="fig" rid="F32">228</xref>); mesoscutum less coarsely punctate (<xref ref-type="fig" rid="F20">Figs 144</xref>, <xref ref-type="fig" rid="F30">230</xref>) or rugulose
                                        </td><td rowspan="1" colspan="1">25</td></tr><tr><td rowspan="1" colspan="1">25</td><td rowspan="1" colspan="1">Anterior half of mesoscutum very finely coriaceous, rarely very finely transversely rugulose, and with at most some shallow punctures; head dorsally more or less shiny and smooth; head directly narrowed posteriorly in dorsal view (<xref ref-type="fig" rid="F20">Figs 147</xref>, <xref ref-type="fig" rid="F32">233</xref>)
                                        </td><td rowspan="1" colspan="1">26<!--PageBreak--></td></tr><tr><td rowspan="1" colspan="1">–</td><td rowspan="1" colspan="1">Anterior half of mesoscutum distinctly less finely coriaceous and with distinct punctures; head dorsally with satin sheen and micro-sculptured; head less narrowed in dorsal view (<xref ref-type="fig" rid="F2">Figs 7</xref>, <xref ref-type="fig" rid="F10">68</xref>, <xref ref-type="fig" rid="F27">196</xref>)
                                        </td><td rowspan="1" colspan="1">27</td></tr><tr><td rowspan="1" colspan="1">26</td><td rowspan="1" colspan="1">Fourth antennal segment of ♀ 1.3–1.5 times as long as third antennal segment (cf. ♂ <xref ref-type="fig" rid="F21">Fig. 151</xref>); head somewhat less narrowed in dorsal view, resulting in a less transverse head (<xref ref-type="fig" rid="F20">Fig. 147</xref>); mesoscutum usually more punctate (<xref ref-type="fig" rid="F20">Fig. 144</xref>)
                                        </td><td rowspan="1" colspan="1"><italic><tp:taxon-name>Gasteruption japonicum</tp:taxon-name></italic> Cameron, 1888
                                        </td></tr><tr><td rowspan="1" colspan="1">–</td><td rowspan="1" colspan="1">Fourth antennal segment of ♀ 1.7–1.9 times as long as third antennal segment (<xref ref-type="fig" rid="F32">Fig. 236</xref>); head more narrowed in dorsal view, resulting in a more transverse head (<xref ref-type="fig" rid="F32">Fig. 233</xref>); mesoscutum usually hardly or not punctate (<xref ref-type="fig" rid="F32">Fig. 230</xref>)
                                        </td><td rowspan="1" colspan="1"><italic><tp:taxon-name>Gasteruption sinepunctatum</tp:taxon-name></italic> sp. n.
                                        </td></tr><tr><td rowspan="1" colspan="1">27</td><td rowspan="1" colspan="1">Pale apical part of ovipositor sheath 2.8–3.0 times as long as hind basitarsus; occipital carina medio-dorsally narrow and non-lamelliform (<xref ref-type="fig" rid="F10">Fig. 63</xref>); OOL about 1.6 times diameter of posterior ocellus (<xref ref-type="fig" rid="F10">Fig. 68</xref>)
                                        </td><td rowspan="1" colspan="1"><italic><tp:taxon-name>Gasteruption birmanense</tp:taxon-name></italic> Pasteels, 1958
                                        </td></tr><tr><td rowspan="1" colspan="1">–</td><td rowspan="1" colspan="1">Pale apical part of ovipositor sheath 1.3–2.3 times as long as hind basitarsus; occipital carina medio-dorsally narrowly to medium-sized lamelliform (<xref ref-type="fig" rid="F2">Figs 2</xref>, <xref ref-type="fig" rid="F27">191</xref>); OOL 1.1–1.4 times diameter of posterior ocellus (<xref ref-type="fig" rid="F2">Figs 7</xref>, <xref ref-type="fig" rid="F27">196</xref>), but 1.6 times in <italic><tp:taxon-name>Gasteruption amoyense</tp:taxon-name></italic>
                                        </td><td rowspan="1" colspan="1">28</td></tr><tr><td rowspan="1" colspan="1">28</td><td rowspan="1" colspan="1">Head elliptical in dorsal view (cf. <xref ref-type="fig" rid="F2">Fig. 7</xref>); eyes more elongate elliptical in anterior view (cf. <xref ref-type="fig" rid="F2">Fig. 6</xref>)
                                        </td><td rowspan="1" colspan="1"><italic><tp:taxon-name>Gasteruption amoyense</tp:taxon-name></italic> Pasteels, 1958
                                        </td></tr><tr><td rowspan="1" colspan="1">–</td><td rowspan="1" colspan="1">Head trapezoid in dorsal view (<xref ref-type="fig" rid="F27">Fig. 196</xref>); eyes somewhat less elongate in anterior view (<xref ref-type="fig" rid="F27">Fig. 195</xref>)
                                        </td><td rowspan="1" colspan="1"><italic><tp:taxon-name>Gasteruption poecilothecum</tp:taxon-name></italic> Kieffer, 1911
                                        </td></tr><tr><td rowspan="1" colspan="1">29</td><td rowspan="1" colspan="1">Head with 1–3 distinct depressions or a groove with two minute tubercles in front of distinctly lamelliform occipital carina (<xref ref-type="fig" rid="F13">Figs 92</xref>, <xref ref-type="fig" rid="F29">216</xref>, <xref ref-type="fig" rid="F43">304</xref>), but depression may be small (<italic><tp:taxon-name>Gasteruption tonkinense</tp:taxon-name></italic>, <italic><tp:taxon-name>Gasteruption rufescenticorne</tp:taxon-name></italic>)
                                        </td><td rowspan="1" colspan="1">30</td></tr><tr><td rowspan="1" colspan="1">–</td><td rowspan="1" colspan="1">Head flat or evenly convex in front of occipital carina, without any depression; occipital carina usually narrow (<xref ref-type="fig" rid="F8">Figs 47</xref>, <xref ref-type="fig" rid="F37">260</xref>; cf. ♀ <xref ref-type="fig" rid="F38">Fig. 265</xref>)
                                        </td><td rowspan="1" colspan="1">33</td></tr><tr><td rowspan="1" colspan="1">30</td><td rowspan="1" colspan="1">Medio-dorsal depression in front of occipital carina absent or nearly so; occipital carina comparatively narrow (cf. <xref ref-type="fig" rid="F41">Figs 286</xref>, <xref ref-type="fig" rid="F41">292</xref>)
                                        </td><td rowspan="1" colspan="1"><italic><tp:taxon-name>Gasteruption tonkinense</tp:taxon-name></italic> Pasteels, 1958
                                        </td></tr><tr><td rowspan="1" colspan="1">–</td><td rowspan="1" colspan="1">Medio-dorsal depression in front of occipital carina shallow and medium-sized to deep and large; occipital carina comparatively wide (<xref ref-type="fig" rid="F13">Figs 92</xref>, <xref ref-type="fig" rid="F29">216</xref>, <xref ref-type="fig" rid="F43">304</xref>)
                                        </td><td rowspan="1" colspan="1">31</td></tr><tr><td rowspan="1" colspan="1">31</td><td rowspan="1" colspan="1">Medial depressions comparatively deep, large and lateral depressions in front of occipital carina distinctly impressed (<xref ref-type="fig" rid="F43">Fig. 304</xref>); posterior half of mesoscutum transversely or obliquely rugulose (<xref ref-type="fig" rid="F43">Fig. 305</xref>), in large specimens transversely rugose
                                        </td><td rowspan="1" colspan="1"><italic><tp:taxon-name>Gasteruption tournieri</tp:taxon-name></italic> Schletterer, 1885
                                        </td></tr><tr><td rowspan="1" colspan="1">–</td><td rowspan="1" colspan="1">Medial depressions of vertex comparatively shallow, medium-sized and lateral depressions in front of occipital carina not or superficially impressed (<xref ref-type="fig" rid="F13">Figs 92</xref>, <xref ref-type="fig" rid="F29">216</xref>); posterior half of mesoscutum finely coriaceous or coarsely punctate-rugose (<xref ref-type="fig" rid="F13">Figs 89</xref>, <xref ref-type="fig" rid="F29">211</xref>)
                                        </td><td rowspan="1" colspan="1">32</td></tr><tr><td rowspan="1" colspan="1">32</td><td rowspan="1" colspan="1">Head gradually roundly narrowed behind eyes and medio-posteriorly semi-circularly emarginate (<xref ref-type="fig" rid="F29">Fig. 215</xref>); anterior half of mesoscutum matt and mainly coriaceous, with some minute punctures; occipital carina medium-sized (<xref ref-type="fig" rid="F29">Fig. 209</xref>); lateral depressions in front of occipital carina absent (<xref ref-type="fig" rid="F29">Fig. 216</xref>)
                                        </td><td rowspan="1" colspan="1"><italic><tp:taxon-name>Gasteruption rufescenticorne</tp:taxon-name></italic> Enderlein, 1913
                                        </td></tr><tr><td rowspan="1" colspan="1">–</td><td rowspan="1" colspan="1">Head linearly narrowed behind eyes, trapezoid and medio-posteriorly truncate (<xref ref-type="fig" rid="F13">Fig. 92</xref>); anterior half of mesoscutum with satin sheen and densely finely rugulose, punctate (<xref ref-type="fig" rid="F13">Fig. 89</xref>) or punctate-rugose; occipital carina comparatively wide (<xref ref-type="fig" rid="F13">Fig. 87</xref>); lateral depressions in front of occipital carina shallowly impressed (<xref ref-type="fig" rid="F13">Fig. 92</xref>) or obsolescent
                                        </td><td rowspan="1" colspan="1"><italic><tp:taxon-name>Gasteruption corniculigerum</tp:taxon-name></italic> Enderlein, 1913
                                        </td></tr><tr><td rowspan="1" colspan="1">33 </td><td rowspan="1" colspan="1">First discal cell of fore wing absent (cf. ♀ <xref ref-type="fig" rid="F38">Fig. 271</xref>)
                                        </td><td rowspan="1" colspan="1"><italic><tp:taxon-name>Gasteruption subhamatum</tp:taxon-name></italic> Pasteels, 1958
                                        </td></tr><tr><td rowspan="1" colspan="1">–</td><td rowspan="1" colspan="1">First discal cell of fore wing present (<xref ref-type="fig" rid="F9">Figs 58</xref>, <xref ref-type="fig" rid="F14">98</xref>, <xref ref-type="fig" rid="F19">140</xref>, <xref ref-type="fig" rid="F24">171</xref>, <xref ref-type="fig" rid="F46">328</xref>)
                                        </td><td rowspan="1" colspan="1">34</td></tr><tr><td rowspan="1" colspan="1">34</td><td rowspan="1" colspan="1">Head distinctly emarginate medio-posteriorly (<xref ref-type="fig" rid="F9">Figs 61</xref>, <xref ref-type="fig" rid="F19">139</xref>); posteriorly vertex flat in lateral view (but less so in <italic><tp:taxon-name>Gasteruption formosanum</tp:taxon-name></italic> and <italic><tp:taxon-name>Gasteruption dimidiatum</tp:taxon-name></italic>), smooth or finely sculptured, shiny and comparatively long (<xref ref-type="fig" rid="F9">Figs 55</xref>, <xref ref-type="fig" rid="F9">61</xref>)
                                        </td><td rowspan="1" colspan="1">35</td></tr><tr><td rowspan="1" colspan="1">–</td><td rowspan="1" colspan="1">Head subtruncate medio-posteriorly; posteriorly vertex near occipital carina moderately convex in lateral view (<xref ref-type="fig" rid="F24">Figs 166</xref>, <xref ref-type="fig" rid="F26">182</xref>, <xref ref-type="fig" rid="F46">325</xref>; cf. ♀ <xref ref-type="fig" rid="F3">Figs 10</xref>, <xref ref-type="fig" rid="F10">63</xref>, <xref ref-type="fig" rid="F16">111</xref>, <xref ref-type="fig" rid="F20">142</xref>, <xref ref-type="fig" rid="F22">153</xref>, <xref ref-type="fig" rid="F30">217</xref>, <xref ref-type="fig" rid="F32">228</xref>, <xref ref-type="fig" rid="F34">241</xref>, <xref ref-type="fig" rid="F39">273</xref>, <xref ref-type="fig" rid="F44">309</xref>); if more or less emarginate, then vertex finely sculptured, with satin sheen, and shorter (<xref ref-type="fig" rid="F4">Figs 19</xref>, <xref ref-type="fig" rid="F6">33</xref>, <xref ref-type="fig" rid="F14">101</xref>, <xref ref-type="fig" rid="F17">119</xref>, <xref ref-type="fig" rid="F36">251</xref>)
                                        </td><td rowspan="1" colspan="1">37</td></tr><tr><td rowspan="1" colspan="1">35</td><td rowspan="1" colspan="1">Hind tibia about as long as hind femur and trochanter and distinctly swollen (<xref ref-type="fig" rid="F19">Fig. 136</xref>); mesoscutum densely and coarsely punctate and interspaces coriaceous (<xref ref-type="fig" rid="F19">Fig. 135</xref>)
                                        </td><td rowspan="1" colspan="1"><italic><tp:taxon-name>Gasteruption formosanum</tp:taxon-name></italic> Enderlein, 1913
                                        </td></tr><tr><td rowspan="1" colspan="1">–</td><td rowspan="1" colspan="1">Hind tibia 1.1–1.2 times as long as hind femur and trochanter and less swollen (<xref ref-type="fig" rid="F9">Fig. 62</xref>; cf. ♀ <xref ref-type="fig" rid="F15">Fig. 106</xref>); mesoscutum regularly transversely rugose or rugulose, sometimes sculpture obsolescent or punctate and interspaces partly smooth
                                        </td><td rowspan="1" colspan="1">36</td></tr><tr><td rowspan="1" colspan="1">36.</td><td rowspan="1" colspan="1">Head comparatively short in dorsal view (cf. ♀ <xref ref-type="fig" rid="F15">Fig. 108</xref>); mesoscutum coarsely punctate and no rugae (cf. ♀ <xref ref-type="fig" rid="F15">Fig. 105</xref>); first metasomal segment orange-brown; posteriorly vertex rather convex in lateral view (cf. ♀ <xref ref-type="fig" rid="F15">Fig. 103</xref>)
                                        </td><td rowspan="1" colspan="1"><italic><tp:taxon-name>Gasteruption dimidiatum</tp:taxon-name></italic> Semenov, 1892
                                        </td></tr><tr><td rowspan="1" colspan="1">–</td><td rowspan="1" colspan="1">Head long in dorsal view (<xref ref-type="fig" rid="F9">Fig. 61</xref>); mesoscutum irregularly transversely rugose or rugulose, sometimes very superficially so; first metasomal segment black or dark brown; posteriorly vertex flat in lateral view (<xref ref-type="fig" rid="F9">Fig. 55</xref>)
                                        </td><td rowspan="1" colspan="1"><italic><tp:taxon-name>Gasteruption bimaculatum</tp:taxon-name></italic> Pasteels, 1958
                                        </td></tr><tr><td rowspan="1" colspan="1">37</td><td rowspan="1" colspan="1">Pronotum and mesopleuron very coarsely vermiculate-reticulate and mesoscutum laterally more or less dark red-brown; temple nearly as long as eye in dorsal view or longer (<xref ref-type="fig" rid="F46">Fig. 331</xref>)
                                        </td><td rowspan="1" colspan="1"><italic><tp:taxon-name>Gasteruption varipes</tp:taxon-name></italic> (Westwood, 1851)
                                        </td></tr><tr><td rowspan="1" colspan="1">–</td><td rowspan="1" colspan="1">Pronotum and at least dorsal half of mesopleuron largely coriaceous and usually black; temple shorter than eyes (<xref ref-type="fig" rid="F17">Figs 119</xref>, <xref ref-type="fig" rid="F21">152</xref>, <xref ref-type="fig" rid="F33">239</xref>, <xref ref-type="fig" rid="F35">251</xref>) or subequal (<xref ref-type="fig" rid="F26">Figs 187</xref>, <xref ref-type="fig" rid="F37">260</xref>)
                                        </td><td rowspan="1" colspan="1">38</td></tr><tr><td rowspan="1" colspan="1">38</td><td rowspan="1" colspan="1">Hind basitarsus comparatively short to medium-sized and somewhat wider (<xref ref-type="fig" rid="F17">Figs 123</xref>, <xref ref-type="fig" rid="F26">189</xref>, <xref ref-type="fig" rid="F35">249</xref>)
                                        </td><td rowspan="1" colspan="1">39<!--PageBreak--></td></tr><tr><td rowspan="1" colspan="1">–</td><td rowspan="1" colspan="1">Hind basitarsus comparatively long and narrow (<xref ref-type="fig" rid="F4">Figs 23</xref>, <xref ref-type="fig" rid="F6">36</xref>, <xref ref-type="fig" rid="F14">102</xref>, <xref ref-type="fig" rid="F21">150</xref>, <xref ref-type="fig" rid="F24">169</xref>, <xref ref-type="fig" rid="F31">225</xref>, <xref ref-type="fig" rid="F33">240</xref>, <xref ref-type="fig" rid="F37">263</xref>)
                                        </td><td rowspan="1" colspan="1">41</td></tr><tr><td rowspan="1" colspan="1">39</td><td rowspan="1" colspan="1">Mesoscutum finely coriaceous or rugulose, without small punctures; head long in dorsal view (<xref ref-type="fig" rid="F36">Fig. 187</xref>); notauli narrow (<xref ref-type="fig" rid="F36">Fig. 184</xref>)
                                        </td><td rowspan="1" colspan="1"><italic><tp:taxon-name>Gasteruption parvicollarium</tp:taxon-name></italic> Enderlein, 1913
                                        </td></tr><tr><td rowspan="1" colspan="1">- </td><td rowspan="1" colspan="1">Mesoscutum distinctly punctate or irregularly rugose (<xref ref-type="fig" rid="F17">Fig. 120</xref>; cf. ♀ <xref ref-type="fig" rid="F34">Fig. 243</xref>); head shorter in dorsal view (<xref ref-type="fig" rid="F17">Figs 119</xref>, <xref ref-type="fig" rid="F35">251</xref>); notauli moderately wide (<xref ref-type="fig" rid="F17">Fig. 120</xref>; cf. ♀ <xref ref-type="fig" rid="F34">Fig. 243</xref>)
                                        </td><td rowspan="1" colspan="1">40</td></tr><tr><td rowspan="1" colspan="1">40</td><td rowspan="1" colspan="1">Mesoscutum “crater-like” punctate (cf. ♀ <xref ref-type="fig" rid="F34">Fig. 243</xref>); clypeus without distinct depression (cf. ♀ <xref ref-type="fig" rid="F34">Fig. 245</xref>)
                                        </td><td rowspan="1" colspan="1"><italic><tp:taxon-name>Gasteruption sinicola</tp:taxon-name></italic> (Kieffer, 1924)
                                        </td></tr><tr><td rowspan="1" colspan="1">–</td><td rowspan="1" colspan="1">Mesoscutum irregularly rugose (<xref ref-type="fig" rid="F17">Fig. 120</xref>); clypeus more or less triangularly depressed ventrally (<xref ref-type="fig" rid="F17">Fig. 122</xref>)
                                        </td><td rowspan="1" colspan="1"><italic><tp:taxon-name>Gasteruption formilis</tp:taxon-name></italic> Alekseev, 1995
                                        </td></tr><tr><td rowspan="1" colspan="1">41</td><td rowspan="1" colspan="1">Mesoscutum very finely and densely coriaceous, elongate (similar to<italic><tp:taxon-name>Gasteruption parvicollarium</tp:taxon-name></italic> but more evenly convex)and propleuron 0.9–1.0 times as long as mesoscutum in front of tegulae
                                        </td><td rowspan="1" colspan="1">42</td></tr><tr><td rowspan="1" colspan="1">–</td><td rowspan="1" colspan="1">Mesoscutum more coarsely sculptured or largely smooth, if densely coriaceous then propleuron 0.7–0.8 times as long as mesoscutum in front of tegulae (<xref ref-type="fig" rid="F24">Figs 167, 168</xref>)
                                        </td><td rowspan="1" colspan="1">43</td></tr><tr><td rowspan="1" colspan="1">42</td><td rowspan="1" colspan="1">Third antennal segment normal, slender and distinctly longer than fourth segment (<xref ref-type="fig" rid="F21">Fig. 151</xref>); head some less narrowed in dorsal view, resulting in a less transverse head (<xref ref-type="fig" rid="F21">Fig. 152</xref>); mesoscutum usually more punctate (cf. ♀ <xref ref-type="fig" rid="F20">Fig. 144</xref>)
                                        </td><td rowspan="1" colspan="1"><italic><tp:taxon-name>Gasteruption japonicum</tp:taxon-name></italic> Cameron, 1888
                                        </td></tr><tr><td rowspan="1" colspan="1">–</td><td rowspan="1" colspan="1">Third antennal segment shortened, wide and hardly longer than fourth segment (<xref ref-type="fig" rid="F33">Fig. 238</xref>); head more narrowed in dorsal view, resulting in a more transverse head (<xref ref-type="fig" rid="F33">Fig. 239</xref>); mesoscutum usually hardly or not punctate (cf. ♀ <xref ref-type="fig" rid="F33">Fig. 230</xref>)
                                        </td><td rowspan="1" colspan="1"><italic><tp:taxon-name>Gasteruption sinepunctatum</tp:taxon-name></italic> sp. n.
                                        </td></tr><tr><td rowspan="1" colspan="1">43</td><td rowspan="1" colspan="1">Propleuron 1.3–1.6 times as long as mesoscutum in front of tegulae (cf. ♀ <xref ref-type="fig" rid="F36">Fig. 253</xref>)
                                        </td><td rowspan="1" colspan="1"><italic><tp:taxon-name>Gasteruption strigosum</tp:taxon-name></italic> sp. n.
                                        </td></tr><tr><td rowspan="1" colspan="1">–</td><td rowspan="1" colspan="1">Propleuron 0.7–1.1 times as long as mesoscutum in front of tegulae (<xref ref-type="fig" rid="F23">Fig. 167</xref>)
                                        </td><td rowspan="1" colspan="1">44</td></tr><tr><td rowspan="1" colspan="1">44</td><td rowspan="1" colspan="1">Malar space about as long as second antennal segment (= pedicellus), head in anterior view protruding below lower level of eyes by about basal width of mandible and mandibular condylus distinctly below lower level of eyes, in lateral viewcondylarincision of malar space remains far removed from eye (<xref ref-type="fig" rid="F24">Fig. 166</xref>); vertex matt, micro-sculptured
                                        </td><td rowspan="1" colspan="1"><italic><tp:taxon-name>Gasteruption oriplanum</tp:taxon-name></italic> Kieffer, 1914
                                        </td></tr><tr><td rowspan="1" colspan="1">–</td><td rowspan="1" colspan="1">Malar space distinctly shorter than second antennal segment, head in anterior view slightly protruding below lower level of eyes by less than basal width of mandible and mandibular condylus near lower level of eyes (<xref ref-type="fig" rid="F6">Figs 35</xref>, <xref ref-type="fig" rid="F40">283</xref>), in lateral viewcondylarincision of malar space close to eye (cf. ♀ <xref ref-type="fig" rid="F5">Figs 24</xref>, <xref ref-type="fig" rid="F10">63</xref>, <xref ref-type="fig" rid="F27">191</xref>, <xref ref-type="fig" rid="F30">217</xref>, <xref ref-type="fig" rid="F39">273</xref>); vertex variable
                                        </td><td rowspan="1" colspan="1">45</td></tr><tr><td rowspan="1" colspan="1">45</td><td rowspan="1" colspan="1">Mesoscutum evenly coriaceous, without punctures of rugulae; head comparatively transverse and weakly narrowed posteriorly (<xref ref-type="fig" rid="F4">Figs 19</xref>, <xref ref-type="fig" rid="F6">33</xref>)
                                        </td><td rowspan="1" colspan="1">46</td></tr><tr><td rowspan="1" colspan="1">–</td><td rowspan="1" colspan="1">Mesoscutum at least with some punctures or rugae posteriorly; head variable, if transverse then more or less narrowed posteriorly in dorsal view (<xref ref-type="fig" rid="F31">Figs 227</xref>, <xref ref-type="fig" rid="F40">281</xref>; cf. ♀ <xref ref-type="fig" rid="F2">Figs 4</xref>, <xref ref-type="fig" rid="F10">68</xref>, <xref ref-type="fig" rid="F27">196</xref>, <xref ref-type="fig" rid="F44">315</xref>)
                                        </td><td rowspan="1" colspan="1">47</td></tr><tr><td rowspan="1" colspan="1">46</td><td rowspan="1" colspan="1">Hind tibia distinctly swollen and at least partly dark brown (<xref ref-type="fig" rid="F6">Fig. 36</xref>)
                                        </td><td rowspan="1" colspan="1"><italic><tp:taxon-name>Gasteruption assectator</tp:taxon-name></italic> (Linnaeus, 1758)
                                        </td></tr><tr><td rowspan="1" colspan="1">–</td><td rowspan="1" colspan="1">Hind tibia slender and largely brown (<xref ref-type="fig" rid="F4">Fig. 23</xref>)
                                        </td><td rowspan="1" colspan="1"><italic><tp:taxon-name>Gasteruption angulatum</tp:taxon-name></italic> sp. n.
                                        </td></tr><tr><td rowspan="1" colspan="1">47</td><td rowspan="1" colspan="1">Mesoscutum largely punctate or rugose (<xref ref-type="fig" rid="F13">Fig. 97</xref>; cf. ♀ <xref ref-type="fig" rid="F10">Figs 65</xref>, <xref ref-type="fig" rid="F11">73</xref>, <xref ref-type="fig" rid="F30">219</xref>, <xref ref-type="fig" rid="F44">311</xref>); mesoscutum interspaces between punctures smooth or punctulate-coriaceous; mesosoma laterally and ventrally brown or red-brown
                                        </td><td rowspan="1" colspan="1">48</td></tr><tr><td rowspan="1" colspan="1">–</td><td rowspan="1" colspan="1">Mesoscutum finely coriaceous or densely rugulose (<xref ref-type="fig" rid="F23">Figs 162</xref>, <xref ref-type="fig" rid="F40">282</xref>; cf. ♀ <xref ref-type="fig" rid="F2">Figs 4</xref>, <xref ref-type="fig" rid="F27">193</xref>), at most with some shallow punctures or rugae posteriorly; mesosoma laterally and ventrally mainly black or dark brown
                                        </td><td rowspan="1" colspan="1">52</td></tr><tr><td rowspan="1" colspan="1">48</td><td rowspan="1" colspan="1">Frons distinctly rugulose (cf. ♀ <xref ref-type="fig" rid="F44">Fig. 315</xref>)
                                        </td><td rowspan="1" colspan="1"><italic><tp:taxon-name>Gasteruption transversiceps</tp:taxon-name></italic> Pasteels, 1958
                                        </td></tr><tr><td rowspan="1" colspan="1">–</td><td rowspan="1" colspan="1">Frons coriaceous or largely smooth</td><td rowspan="1" colspan="1">49</td></tr><tr><td rowspan="1" colspan="1">49</td><td rowspan="1" colspan="1">Hind coxa and femur yellow- or orange-brown; metasoma yellow-brown; mesoscutum rather densely setose laterally (<xref ref-type="fig" rid="F14">Fig. 97</xref>; cf. ♀ <xref ref-type="fig" rid="F11">Fig. 73</xref>)
                                        </td><td rowspan="1" colspan="1">50</td></tr><tr><td rowspan="1" colspan="1">–</td><td rowspan="1" colspan="1">Hind coxa and femur dark brown or black (<xref ref-type="fig" rid="F31">Fig. 225</xref>; cf. ♀ <xref ref-type="fig" rid="F10">Fig. 66</xref>); metasoma largely dark brown or black; mesoscutum less densely setose (cf. ♀ <xref ref-type="fig" rid="F10">Figs 65</xref>, <xref ref-type="fig" rid="F30">219</xref>)
                                        </td><td rowspan="1" colspan="1">51</td></tr><tr><td rowspan="1" colspan="1">50</td><td rowspan="1" colspan="1">Hind tibia more swollen, orange-brown and basally widely ivory (<xref ref-type="fig" rid="F14">Fig. 102</xref>); hind basitarsus and second segment dark brown or brown (<xref ref-type="fig" rid="F14">Fig. 102</xref>); head at least partly red-brown or dark brown dorsally
                                        </td><td rowspan="1" colspan="1"><italic><tp:taxon-name>Gasteruption dilutum</tp:taxon-name></italic> Semenov, 1892
                                        </td></tr><tr><td rowspan="1" colspan="1">–</td><td rowspan="1" colspan="1">Hind tibia less swollen, black and subbasally ivory (cf. ♀ <xref ref-type="fig" rid="F11">Fig. 74</xref>); hind basitarsus mainly ivory and only basally dark brown and second segment medially ivory (cf. ♀ <xref ref-type="fig" rid="F11">Fig. 74</xref>); head black dorsally
                                        </td><td rowspan="1" colspan="1"><italic><tp:taxon-name>Gasteruption coloratum</tp:taxon-name></italic> sp. n.
                                        </td></tr><tr><td rowspan="1" colspan="1">51</td><td rowspan="1" colspan="1">Eyes comparatively elongate (cf. ♀ <xref ref-type="fig" rid="F30">Fig. 217</xref>)
                                        </td><td rowspan="1" colspan="1"><italic><tp:taxon-name>Gasteruption sinarum</tp:taxon-name></italic> Kieffer, 1911
                                        </td></tr><tr><td rowspan="1" colspan="1">–</td><td rowspan="1" colspan="1">Eyes less elongate (cf. ♀ <xref ref-type="fig" rid="F10">Fig. 63</xref>)
                                        </td><td rowspan="1" colspan="1"><italic><tp:taxon-name>Gasteruption birmanense</tp:taxon-name></italic> Pasteels, 1958
                                        </td></tr><tr><td rowspan="1" colspan="1">52</td><td rowspan="1" colspan="1">Frons and vertex shiny and smooth; mesoscutum with some punctures medio-posteriorly (<xref ref-type="fig" rid="F23">Fig. 162</xref>)
                                        </td><td rowspan="1" colspan="1"><italic><tp:taxon-name>Gasteruption latitibia</tp:taxon-name></italic> sp. n.
                                        </td></tr><tr><td rowspan="1" colspan="1">–</td><td rowspan="1" colspan="1">Frons and vertex matt or with satin sheen, micro-sculptured; mesoscutum with some rugae medio-posteriorly (cf. ♀ <xref ref-type="fig" rid="F2">Figs 4</xref>, <xref ref-type="fig" rid="F27">193</xref>), but punctate in <italic><tp:taxon-name>Gasteruption terebrelligerum</tp:taxon-name></italic>
                                        </td><td rowspan="1" colspan="1">53</td></tr><tr><td rowspan="1" colspan="1">53</td><td rowspan="1" colspan="1">Mesoscutum coriaceous and only posteriorly some punctures (<xref ref-type="fig" rid="F40">Fig. 282</xref>); head directly narrowed (<xref ref-type="fig" rid="F40">Fig. 281</xref>)
                                        </td><td rowspan="1" colspan="1"><italic><tp:taxon-name>Gasteruption terebrelligerum</tp:taxon-name></italic> Enderlein, 1913
                                        </td></tr><tr><td rowspan="1" colspan="1">–</td><td rowspan="1" colspan="1">Mesoscutum distinctly transversely rugose medio-posteriorly (cf. ♀ <xref ref-type="fig" rid="F2">Figs 4</xref>, <xref ref-type="fig" rid="F27">193</xref>); head gradually narrowed (cf. ♀ <xref ref-type="fig" rid="F2">Figs 7</xref>, <xref ref-type="fig" rid="F27">196</xref>)
                                        </td><td rowspan="1" colspan="1">54</td></tr><tr><td rowspan="1" colspan="1">54</td><td rowspan="1" colspan="1">Head elliptical in dorsal view (cf. ♀ <xref ref-type="fig" rid="F2">Fig. 7</xref>); eyes more elongate elliptical (cf. ♀ <xref ref-type="fig" rid="F2">Fig. 2</xref>)
                                        </td><td rowspan="1" colspan="1"><italic><tp:taxon-name>Gasteruption amoyense</tp:taxon-name></italic> Pasteels, 1958
                                        </td></tr><tr><td rowspan="1" colspan="1">–</td><td rowspan="1" colspan="1">Head trapezoid in dorsal view (cf. ♀ <xref ref-type="fig" rid="F27">Fig. 196</xref>); eyes somewhat less elongate (cf. ♀ <xref ref-type="fig" rid="F27">Fig. 191</xref>)
                                        </td><td rowspan="1" colspan="1"><italic><tp:taxon-name>Gasteruption poecilothecum</tp:taxon-name></italic> Kieffer, 1911<!--PageBreak-->
                                        </td></tr></tbody></table></table-wrap></sec></tp:treatment-sec><tp:treatment-sec><!--Section generated to contain objects referenced in tp:taxon-treatment.--><fig id="F1" position="float" orientation="portrait"><label>Figure 1.</label><caption><p>Mesosoma (<bold>A</bold>, from van Achterberg) and fore wing (<bold>B</bold>) of <tp:taxon-name>Gasteruptiidae</tp:taxon-name>. <bold>asc</bold> = antesternal carina; <bold>pt</bold> = pterostigma; <bold>pv</bold> = parastigmal vein; <bold>dc1</bold> = first discal cell.</p></caption><graphic xmlns:xlink="http://www.w3.org/1999/xlink" xlink:href="ZooKeys-237-001-g001.jpg" position="float" orientation="portrait" xlink:type="simple"/></fig><fig id="F38" position="float" orientation="portrait"><label>Figures 265–272.</label><caption><p><italic><tp:taxon-name>Gasteruption subhamatum</tp:taxon-name></italic> Pasteels, 1958, holotype, female. <bold>265</bold> head lateral <bold>266</bold> mesosoma lateral <bold>267</bold> mesoscutum dorsal <bold>268</bold> hind legs <bold>269</bold> head anterior <bold>270</bold> head dorsal <bold>271</bold> fore wing <bold>272</bold> apex of ovipositor sheath.</p></caption><graphic xmlns:xlink="http://www.w3.org/1999/xlink" xlink:href="ZooKeys-237-001-g038.jpg" position="float" orientation="portrait" xlink:type="simple"/></fig><fig id="F3" position="float" orientation="portrait"><label>Figures 10–18.</label><caption><p><italic><tp:taxon-name>Gasteruption angulatum</tp:taxon-name></italic> sp. n., holotype, female. <bold>10</bold> head lateral <bold>11</bold> mesosoma lateral <bold>12</bold> mesoscutum dorsal <bold>13</bold> hind leg <bold>14</bold> head anterior <bold>15</bold> head dorsal <bold>16</bold> fore wing <bold>17</bold> antenna <bold>18</bold> ovipositor and sheath.</p></caption><graphic xmlns:xlink="http://www.w3.org/1999/xlink" xlink:href="ZooKeys-237-001-g003.jpg" position="float" orientation="portrait" xlink:type="simple"/></fig><fig id="F11" position="float" orientation="portrait"><label>Figures 71–78.</label><caption><p><italic><tp:taxon-name>Gasteruption coloratum</tp:taxon-name></italic> sp. n., holotype, female. <bold>71</bold> head lateral <bold>72</bold> mesosoma lateral <bold>73</bold> mesoscutum dorsal <bold>74</bold> hind leg <bold>75</bold> head anterior <bold>76</bold> head dorsal <bold>77</bold> fore wing <bold>78</bold> antenna.</p></caption><graphic xmlns:xlink="http://www.w3.org/1999/xlink" xlink:href="ZooKeys-237-001-g011.jpg" position="float" orientation="portrait" xlink:type="simple"/></fig><fig id="F16" position="float" orientation="portrait"><label>Figures 111–118.</label><caption><p><italic><tp:taxon-name>Gasteruption formilis</tp:taxon-name></italic> Alekseev, 1995, female, Gansu. <bold>111</bold> head lateral <bold>112</bold> mesosoma lateral <bold>113</bold> mesoscutum dorsal <bold>114</bold> hind leg <bold>115</bold> head anterior <bold>116</bold> head dorsal <bold>117</bold> fore and hind wings <bold>118</bold> antenna.</p></caption><graphic xmlns:xlink="http://www.w3.org/1999/xlink" xlink:href="ZooKeys-237-001-g016.jpg" position="float" orientation="portrait" xlink:type="simple"/></fig><fig id="F22" position="float" orientation="portrait"><label>Figures 153–160.</label><caption><p><italic><tp:taxon-name>Gasteruption latitibia</tp:taxon-name></italic> sp. n., holotype, female. <bold>153</bold> head lateral <bold>154</bold> mesosoma lateral <bold>155</bold> mesoscutum dorsal <bold>156</bold> hind leg <bold>157</bold> head anterior <bold>158</bold> head dorsal <bold>159</bold> fore wing <bold>160</bold> antenna.</p></caption><graphic xmlns:xlink="http://www.w3.org/1999/xlink" xlink:href="ZooKeys-237-001-g022.jpg" position="float" orientation="portrait" xlink:type="simple"/></fig><fig id="F25" position="float" orientation="portrait"><label>Figures 174–181.</label><caption><p><italic><tp:taxon-name>Gasteruption parvicollarium</tp:taxon-name></italic> Enderlein, 1913, female, Zhejiang. <bold>174</bold> head lateral <bold>175</bold> mesosoma lateral <bold>176</bold> mesoscutum dorsal <bold>177</bold> hind leg <bold>178</bold> head anterior <bold>179</bold> head dorsal <bold>180</bold> fore wing <bold>181</bold> antenna.</p></caption><graphic xmlns:xlink="http://www.w3.org/1999/xlink" xlink:href="ZooKeys-237-001-g025.jpg" position="float" orientation="portrait" xlink:type="simple"/></fig><fig id="F5" position="float" orientation="portrait"><label>Figures 24–32.</label><caption><p><italic><tp:taxon-name>Gasteruption assectator</tp:taxon-name></italic> (Linnaeus, 1758), holotype, female. <bold>24</bold> head lateral <bold>25</bold> mesosoma lateral <bold>26</bold> mesoscutum dorsal <bold>27</bold> hind leg <bold>28</bold> head anterior <bold>29</bold> head dorsal <bold>30</bold> fore wing <bold>31</bold> apex of ovipositor sheath <bold>32</bold> the first to fourth antennal segments.</p></caption><graphic xmlns:xlink="http://www.w3.org/1999/xlink" xlink:href="ZooKeys-237-001-g005.jpg" position="float" orientation="portrait" xlink:type="simple"/></fig><fig id="F28" position="float" orientation="portrait"><label>Figures 200–208.</label><caption><p><italic><tp:taxon-name>Gasteruption rufescenticorne</tp:taxon-name></italic> Enderlein, 1913, female, Hunan. <bold>200</bold> head lateral <bold>201</bold> mesosoma lateral <bold>202</bold> mesoscutum dorsal <bold>203</bold> hind leg <bold>204</bold> apical of ovipositor sheath <bold>205</bold> the first to ninth antennal segments <bold>206</bold> head anterior <bold>207</bold> head dorsal <bold>208</bold> fore and hind wings.</p></caption><graphic xmlns:xlink="http://www.w3.org/1999/xlink" xlink:href="ZooKeys-237-001-g028.jpg" position="float" orientation="portrait" xlink:type="simple"/></fig><fig id="F18" position="float" orientation="portrait"><label>Figures 124–132.</label><caption><p><italic><tp:taxon-name>Gasteruption formosanum</tp:taxon-name></italic> Enderlein, 1913, female, Taiwan. <bold>124</bold> head lateral <bold>125</bold> mesosoma lateral <bold>126</bold> mesoscutum dorsal <bold>127</bold> hind leg <bold>128</bold> head anterior <bold>129</bold> head dorsal <bold>130</bold> fore wing <bold>131</bold> apex of ovipositor sheath <bold>132</bold> the first to sixth antennal segments.</p></caption><graphic xmlns:xlink="http://www.w3.org/1999/xlink" xlink:href="ZooKeys-237-001-g018.jpg" position="float" orientation="portrait" xlink:type="simple"/></fig><fig id="F24" position="float" orientation="portrait"><label>Figures 166–173.</label><caption><p><italic><tp:taxon-name>Gasteruption oriplanum</tp:taxon-name></italic> Kieffer, 1911, holotype, male. <bold>166</bold> head lateral <bold>167</bold>  mesosoma lateral <bold>168</bold> mesoscutum dorsal <bold>169</bold> hind leg <bold>170</bold> head dorsal <bold>171</bold> fore wing <bold>172</bold> discal cell of fore wing <bold>173</bold> the first to seventh antennal segments.</p></caption><graphic xmlns:xlink="http://www.w3.org/1999/xlink" xlink:href="ZooKeys-237-001-g024.jpg" position="float" orientation="portrait" xlink:type="simple"/></fig><fig id="F34" position="float" orientation="portrait"><label>Figures 241–248.</label><caption><p><italic><tp:taxon-name>Gasteruption sinicola</tp:taxon-name></italic> (Kieffer, 1924), female, Jiangsu. <bold>241</bold> head lateral <bold>242</bold> mesosoma lateral <bold>243</bold> mesoscutum dorsal <bold>244</bold> hind legs <bold>245</bold> head anterior <bold>246</bold> head dorsal <bold>247</bold> fore wing <bold>248</bold> apex of ovipositor sheath.</p></caption><graphic xmlns:xlink="http://www.w3.org/1999/xlink" xlink:href="ZooKeys-237-001-g034.jpg" position="float" orientation="portrait" xlink:type="simple"/></fig><fig id="F36" position="float" orientation="portrait"><label>Figures 252–259.</label><caption><p><italic><tp:taxon-name>Gasteruption strigosum</tp:taxon-name></italic> sp. n. holotype, female. <bold>252</bold> head lateral <bold>253</bold> mesosoma lateral <bold>254</bold> mesoscutum dorsal <bold>255</bold> hind leg <bold>256</bold> head anterior <bold>257</bold> head dorsal <bold>258</bold> fore wing <bold>259</bold> antenna.</p></caption><graphic xmlns:xlink="http://www.w3.org/1999/xlink" xlink:href="ZooKeys-237-001-g036.jpg" position="float" orientation="portrait" xlink:type="simple"/></fig><fig id="F39" position="float" orientation="portrait"><label>Figures 273–280.</label><caption><p><italic><tp:taxon-name>Gasteruption terebrelligerum</tp:taxon-name></italic> Enderlein, 1913, female, Hubei. <bold>273</bold> head lateral <bold>274</bold> mesosoma lateral <bold>275</bold> mesoscutum dorsal <bold>276</bold> hind leg <bold>277</bold> head anterior <bold>278</bold> head dorsal <bold>279</bold> fore wing <bold>280</bold> antenna.</p></caption><graphic xmlns:xlink="http://www.w3.org/1999/xlink" xlink:href="ZooKeys-237-001-g039.jpg" position="float" orientation="portrait" xlink:type="simple"/></fig><fig id="F8" position="float" orientation="portrait"><label>Figures 47–54.</label><caption><p><italic><tp:taxon-name>Gasteruption bimaculatum</tp:taxon-name></italic> Pasteels, 1958, female, Hainan. <bold>47</bold> head lateral <bold>48</bold> mesosoma lateral <bold>49</bold> mesoscutum dorsal <bold>50</bold> hind leg <bold>51</bold> antenna <bold>52</bold> head anterior <bold>53</bold> head dorsal <bold>54</bold> fore wing.</p></caption><graphic xmlns:xlink="http://www.w3.org/1999/xlink" xlink:href="ZooKeys-237-001-g008.jpg" position="float" orientation="portrait" xlink:type="simple"/></fig><fig id="F15" position="float" orientation="portrait"><label>Figures 103–110.</label><caption><p><italic><tp:taxon-name>Gasteruption dimidiatum</tp:taxon-name></italic> Semenov, 1892, holotype, female. <bold>103</bold> head lateral <bold>104</bold> mesosoma lateral <bold>105</bold> mesoscutum dorsal <bold>106</bold> hind leg <bold>107</bold> head anterior <bold>108</bold> head dorsal <bold>109</bold> fore wing <bold>110</bold> apex of ovipositor sheath.</p></caption><graphic xmlns:xlink="http://www.w3.org/1999/xlink" xlink:href="ZooKeys-237-001-g015.jpg" position="float" orientation="portrait" xlink:type="simple"/></fig><fig id="F45" position="float" orientation="portrait"><label>Figures 317–324.</label><caption><p><italic><tp:taxon-name>Gasteruption varipes</tp:taxon-name></italic> (Westwood, 1851), female, Hainan. <bold>317</bold> head lateral <bold>318</bold> mesosoma lateral <bold>319</bold> mesoscutum dorsal <bold>320</bold> hind leg <bold>321</bold> head anterior <bold>322</bold> head dorsal <bold>323</bold>  fore wing <bold>324</bold> antenna.</p></caption><graphic xmlns:xlink="http://www.w3.org/1999/xlink" xlink:href="ZooKeys-237-001-g045.jpg" position="float" orientation="portrait" xlink:type="simple"/></fig><fig id="F14" position="float" orientation="portrait"><label>Figures 95–102.</label><caption><p><italic><tp:taxon-name>Gasteruption dilutum</tp:taxon-name></italic> Semenov, 1892, holotype, male. <bold>95</bold> head lateral <bold>96</bold> mesosoma lateral <bold>97</bold> mesoscutum dorsal <bold>98</bold> fore wing <bold>99</bold> the first to fifth antennal segments <bold>100</bold> head anterior <bold>101 </bold>head dorsal <bold>102</bold> hind legs.</p></caption><graphic xmlns:xlink="http://www.w3.org/1999/xlink" xlink:href="ZooKeys-237-001-g014.jpg" position="float" orientation="portrait" xlink:type="simple"/></fig><fig id="F12" position="float" orientation="portrait"><label>Figures 79–86.</label><caption><p><italic><tp:taxon-name>Gasteruption corniculigerum</tp:taxon-name></italic> Enderlein, 1913, lectotype, female. <bold>79</bold> head lateral <bold>80</bold> mesosoma lateral <bold>81</bold> mesoscutum dorsal <bold>82</bold> hind leg <bold>83</bold> head anterior <bold>84</bold> head dorsal <bold>85</bold> fore wing <bold>86</bold> apex of ovipositor sheath.</p></caption><graphic xmlns:xlink="http://www.w3.org/1999/xlink" xlink:href="ZooKeys-237-001-g012.jpg" position="float" orientation="portrait" xlink:type="simple"/></fig><fig id="F42" position="float" orientation="portrait"><label>Figures 295–303.</label><caption><p><italic><tp:taxon-name>Gasteruption tournieri</tp:taxon-name></italic> Schletterer, 1885, female, Hunan. <bold>295</bold> head lateral <bold>296</bold> mesosoma lateral <bold>297</bold> mesoscutum dorsal <bold>298</bold> hind leg <bold>299</bold> head anterior <bold>300</bold> head dorsal <bold>301</bold> fore wing <bold>302</bold> antennae <bold>303</bold> apex of ovipositor sheath.</p></caption><graphic xmlns:xlink="http://www.w3.org/1999/xlink" xlink:href="ZooKeys-237-001-g042.jpg" position="float" orientation="portrait" xlink:type="simple"/></fig><fig id="F10" position="float" orientation="portrait"><label>Figures 63–70.</label><caption><p><italic><tp:taxon-name>Gasteruption birmanense</tp:taxon-name></italic> Pasteels, 1958, holotype, female. <bold>63</bold> head lateral <bold>64</bold> mesosoma lateral <bold>65</bold> mesoscutum dorsal <bold>66</bold> hind leg <bold>67</bold> head anterior <bold>68</bold> head dorsal <bold>69</bold> fore wing <bold>70</bold> apex of ovipositor sheath.</p></caption><graphic xmlns:xlink="http://www.w3.org/1999/xlink" xlink:href="ZooKeys-237-001-g010.jpg" position="float" orientation="portrait" xlink:type="simple"/></fig><fig id="F20" position="float" orientation="portrait"><label>Figures 142–149.</label><caption><p><italic><tp:taxon-name>Gasteruption japonicum</tp:taxon-name></italic> Cameron, 1888, holotype, female. <bold>142</bold> head lateral <bold>143</bold> mesosoma lateral <bold>144</bold> mesoscutum dorsal <bold>145</bold> hind legs <bold>146</bold> head anterior <bold>147</bold> head dorsal <bold>148</bold> fore and hind wings <bold>149</bold> apex of ovipositor and its sheath.</p></caption><graphic xmlns:xlink="http://www.w3.org/1999/xlink" xlink:href="ZooKeys-237-001-g020.jpg" position="float" orientation="portrait" xlink:type="simple"/></fig><fig id="F27" position="float" orientation="portrait"><label>Figures 191–199.</label><caption><p><italic><tp:taxon-name>Gasteruption poecilothecum</tp:taxon-name></italic> Kieffer, 1911, holotype, female. <bold>191</bold> head lateral <bold>192</bold> mesosoma lateral <bold>193</bold> mesoscutum dorsal <bold>194</bold> hind leg <bold>195</bold> head anterior <bold>196</bold> head dorsal <bold>197</bold> fore wing <bold>198</bold> apex of ovipositor sheath <bold>199</bold> antenna.</p></caption><graphic xmlns:xlink="http://www.w3.org/1999/xlink" xlink:href="ZooKeys-237-001-g027.jpg" position="float" orientation="portrait" xlink:type="simple"/></fig><fig id="F30" position="float" orientation="portrait"><label>Figures 217–224.</label><caption><p><italic><tp:taxon-name>Gasteruption sinarum</tp:taxon-name></italic> Kieffer, 1911, holotype, female. <bold>217</bold> head lateral <bold>218</bold> mesosoma lateral <bold>219</bold> mesoscutum dorsal <bold>220</bold> hind legs <bold>221</bold> head anterior <bold>222</bold> head dorsal <bold>223</bold> fore wing <bold>224</bold> apex of ovipositor sheath.</p></caption><graphic xmlns:xlink="http://www.w3.org/1999/xlink" xlink:href="ZooKeys-237-001-g030.jpg" position="float" orientation="portrait" xlink:type="simple"/></fig><fig id="F41" position="float" orientation="portrait"><label>Figures 286–294.</label><caption><p><italic><tp:taxon-name>Gasteruption tonkinense</tp:taxon-name></italic> Pasteels, 1958, female, Zhejiang. <bold>286</bold> head lateral <bold>287</bold> mesosoma lateral <bold>288</bold> mesoscutum dorsal <bold>289</bold> fore and hind wings <bold>290</bold> antenna <bold>291</bold> head anterior <bold>292</bold> head dorsal <bold>293</bold> hind leg <bold>294</bold> apex of ovipositor sheath.</p></caption><graphic xmlns:xlink="http://www.w3.org/1999/xlink" xlink:href="ZooKeys-237-001-g041.jpg" position="float" orientation="portrait" xlink:type="simple"/></fig><fig id="F32" position="float" orientation="portrait"><label>Figures 228–236.</label><caption><p><italic><tp:taxon-name>Gasteruption sinepunctatum</tp:taxon-name></italic> sp. n. holotype, female. <bold>228</bold> head lateral <bold>229</bold> mesosoma lateral <bold>230</bold> mesoscutum dorsal <bold>231</bold> hind leg <bold>232</bold> head anterior <bold>233</bold> head dorsal <bold>234</bold> fore wing <bold>235</bold> apex of ovipositor and its sheath <bold>236</bold> antenna.</p></caption><graphic xmlns:xlink="http://www.w3.org/1999/xlink" xlink:href="ZooKeys-237-001-g032.jpg" position="float" orientation="portrait" xlink:type="simple"/></fig><fig id="F2" position="float" orientation="portrait"><label>Figures 2–9.</label><caption><p><italic><tp:taxon-name>Gasteruption amoyense</tp:taxon-name></italic> Pasteels, 1958, holotype, female. <bold>2</bold> head lateral <bold>3</bold> mesosoma lateral <bold>4</bold> mesoscutum dorsal <bold>5</bold> hind leg <bold>6</bold> head anterior <bold>7</bold> head dorsal <bold>8</bold> fore wing <bold>9</bold> apex of ovipositor sheath.</p></caption><graphic xmlns:xlink="http://www.w3.org/1999/xlink" xlink:href="ZooKeys-237-001-g002.jpg" position="float" orientation="portrait" xlink:type="simple"/></fig><fig id="F21" position="float" orientation="portrait"><label>Figures 150–152.</label><caption><p><italic><tp:taxon-name>Gasteruption japonicum</tp:taxon-name></italic> Cameron, 1888, male, Zhejiang. <bold>150</bold> hind leg <bold>151</bold> the first to fourth antennal segments <bold>152</bold> head dorsal.</p></caption><graphic xmlns:xlink="http://www.w3.org/1999/xlink" xlink:href="ZooKeys-237-001-g021.jpg" position="float" orientation="portrait" xlink:type="simple"/></fig><fig id="F13" position="float" orientation="portrait"><label>Figures 87–94.</label><caption><p><italic><tp:taxon-name>Gasteruption corniculigerum</tp:taxon-name></italic> Enderlein, 1913, paralectotype, male. <bold>87</bold> head lateral <bold>88</bold> mesosoma lateral <bold>89</bold> mesoscutum dorsal <bold>90</bold> hind legs <bold>91</bold> head anterior <bold>92</bold> head dorsal <bold>93</bold> fore wing <bold>94</bold> the first to fifth antennal segments.</p></caption><graphic xmlns:xlink="http://www.w3.org/1999/xlink" xlink:href="ZooKeys-237-001-g013.jpg" position="float" orientation="portrait" xlink:type="simple"/></fig><fig id="F29" position="float" orientation="portrait"><label>Figures 209–216.</label><caption><p><italic><tp:taxon-name>Gasteruption rufescenticorne</tp:taxon-name></italic> Enderlein, 1913, holotype, male. <bold>209</bold> head lateral <bold>210</bold> mesosoma lateral <bold>211</bold> mesoscutum dorsal <bold>212</bold> hind legs <bold>213</bold> fore wing <bold>214</bold> head anterior <bold>215</bold> head dorsal <bold>216</bold> occipital carina.</p></caption><graphic xmlns:xlink="http://www.w3.org/1999/xlink" xlink:href="ZooKeys-237-001-g029.jpg" position="float" orientation="portrait" xlink:type="simple"/></fig><fig id="F43" position="float" orientation="portrait"><label>Figures 304–308.</label><caption><p><italic><tp:taxon-name>Gasteruption tournieri</tp:taxon-name></italic> Schletterer, 1885, male, Hunan. <bold>304</bold> head dorsal <bold>305 </bold>mesoscutum dorsal <bold>306</bold> head anterior <bold>307</bold> hind leg <bold>308</bold> antenna.</p></caption><graphic xmlns:xlink="http://www.w3.org/1999/xlink" xlink:href="ZooKeys-237-001-g043.jpg" position="float" orientation="portrait" xlink:type="simple"/></fig><fig id="F37" position="float" orientation="portrait"><label>Figures 260–264.</label><caption><p><italic><tp:taxon-name>Gasteruption strigosum</tp:taxon-name></italic> sp. n. paratype, male. <bold>260</bold> head dorsal <bold>261</bold> mesoscutum dorsal <bold>262</bold> head anterior <bold>263</bold> hind legs <bold>264</bold> antennae.</p></caption><graphic xmlns:xlink="http://www.w3.org/1999/xlink" xlink:href="ZooKeys-237-001-g037.jpg" position="float" orientation="portrait" xlink:type="simple"/></fig><fig id="F9" position="float" orientation="portrait"><label>Figures 55–62.</label><caption><p><italic><tp:taxon-name>Gasteruption bimaculatum</tp:taxon-name></italic> Pasteels, 1958, holotype, male. <bold>55</bold> head lateral <bold>56</bold> mesosoma lateral <bold>57</bold> mesoscutum dorsal <bold>58</bold> fore wing <bold>59</bold> the first to fifth antennal segments <bold>60</bold> head anterior <bold>61</bold> head dorsal <bold>62</bold> hind legs.</p></caption><graphic xmlns:xlink="http://www.w3.org/1999/xlink" xlink:href="ZooKeys-237-001-g009.jpg" position="float" orientation="portrait" xlink:type="simple"/></fig><fig id="F19" position="float" orientation="portrait"><label>Figures 133–141.</label><caption><p><italic><tp:taxon-name>Gasteruption formosanum</tp:taxon-name></italic> Enderlein, 1913, holotype, male. <bold>133</bold> head lateral <bold>134</bold> mesosoma lateral <bold>135</bold> mesoscutum dorsal <bold>136</bold> hind leg <bold>137</bold> the first to fifth antennal segments <bold>138</bold> head anterior <bold>139</bold> head dorsal <bold>140</bold> fore wing <bold>141</bold> copulatory organ.</p></caption><graphic xmlns:xlink="http://www.w3.org/1999/xlink" xlink:href="ZooKeys-237-001-g019.jpg" position="float" orientation="portrait" xlink:type="simple"/></fig><fig id="F46" position="float" orientation="portrait"><label>Figures 325–333.</label><caption><p><italic><tp:taxon-name>Gasteruption varipes</tp:taxon-name></italic> (Westwood, 1851), holotype, male. <bold>325</bold> head lateral <bold>326</bold> mesosoma lateral <bold>327</bold> mesoscutum dorsal <bold>328</bold> fore wing <bold>329</bold> hind leg <bold>330</bold> head anterior <bold>331</bold> head dorsal <bold>332</bold> occipital carina dorsa-lateral <bold>333</bold> the second to fifth antennal segments.</p></caption><graphic xmlns:xlink="http://www.w3.org/1999/xlink" xlink:href="ZooKeys-237-001-g046.jpg" position="float" orientation="portrait" xlink:type="simple"/></fig><fig id="F26" position="float" orientation="portrait"><label>Figures 182–190.</label><caption><p><italic><tp:taxon-name>Gasteruption parvicollarium</tp:taxon-name></italic> Enderlein, 1913, holotype, male. <bold>182</bold> head lateral <bold>183</bold> mesosoma lateral <bold>184</bold> mesoscutum dorsal <bold>185</bold> hind leg <bold>186</bold> head anterior <bold>187</bold> head dorsal <bold>188</bold> fore wing <bold>189</bold> tarsus of hind leg <bold>190</bold> the first to seventh antennal segments.</p></caption><graphic xmlns:xlink="http://www.w3.org/1999/xlink" xlink:href="ZooKeys-237-001-g026.jpg" position="float" orientation="portrait" xlink:type="simple"/></fig><fig id="F44" position="float" orientation="portrait"><label>Figures 309–316.</label><caption><p><italic><tp:taxon-name>Gasteruption transversiceps</tp:taxon-name></italic> Pasteels, 1958, lectotype, female. <bold>309</bold> head lateral <bold>310</bold> mesosoma lateral <bold>311</bold> mesoscutum dorsal <bold>312</bold> fore wing <bold>313</bold> apex of ovipositor sheath <bold>314</bold> head anterior <bold>315</bold> head dorsal <bold>316</bold> hind leg.</p></caption><graphic xmlns:xlink="http://www.w3.org/1999/xlink" xlink:href="ZooKeys-237-001-g044.jpg" position="float" orientation="portrait" xlink:type="simple"/></fig><fig id="F4" position="float" orientation="portrait"><label>Figures 19–23.</label><caption><p><italic><tp:taxon-name>Gasteruption angulatum</tp:taxon-name></italic> sp. n., paratype, male. <bold>19</bold> head dorsal <bold>20</bold> mesoscutum dorsal <bold>21</bold> antenna <bold>22</bold> head anterior <bold>23</bold> hind legs.</p></caption><graphic xmlns:xlink="http://www.w3.org/1999/xlink" xlink:href="ZooKeys-237-001-g004.jpg" position="float" orientation="portrait" xlink:type="simple"/></fig><fig id="F6" position="float" orientation="portrait"><label>Figures 33–37.</label><caption><p><italic><tp:taxon-name>Gasteruption assectator</tp:taxon-name></italic> (Linnaeus, 1758), male, Inner Mongolia. <bold>33</bold> head dorsal <bold>34</bold>  mesoscutum dorsal <bold>35</bold> head anterior <bold>36</bold> hind leg <bold>37</bold> antenna.</p></caption><graphic xmlns:xlink="http://www.w3.org/1999/xlink" xlink:href="ZooKeys-237-001-g006.jpg" position="float" orientation="portrait" xlink:type="simple"/></fig><fig id="F17" position="float" orientation="portrait"><label>Figures 119–123.</label><caption><p><italic><tp:taxon-name>Gasteruption formilis</tp:taxon-name></italic> Alekseev, 1995, male, Xinjiang. <bold>119</bold> head dorsal <bold>120</bold> mesoscutum dorsal <bold>121</bold> antennae <bold>122</bold> head anterior <bold>123</bold> hind legs.</p></caption><graphic xmlns:xlink="http://www.w3.org/1999/xlink" xlink:href="ZooKeys-237-001-g017.jpg" position="float" orientation="portrait" xlink:type="simple"/></fig><fig id="F33" position="float" orientation="portrait"><label>Figures 237–240.</label><caption><p><italic><tp:taxon-name>Gasteruption sinepunctatum</tp:taxon-name></italic> sp. n. paratype, male. <bold>237</bold> head anterior <bold>238</bold> the first to fourth antennal segments <bold>239</bold> head dorsal <bold>240</bold> hind leg.</p></caption><graphic xmlns:xlink="http://www.w3.org/1999/xlink" xlink:href="ZooKeys-237-001-g033.jpg" position="float" orientation="portrait" xlink:type="simple"/></fig><fig id="F35" position="float" orientation="portrait"><label>Figures 249–251.</label><caption><p><italic><tp:taxon-name>Gasteruption sinicola</tp:taxon-name></italic> (Kieffer, 1924), male, Jiangsu. <bold>249</bold> hind leg <bold>250</bold> the first to fifth antennal segments <bold>251</bold> head dorsal.</p></caption><graphic xmlns:xlink="http://www.w3.org/1999/xlink" xlink:href="ZooKeys-237-001-g035.jpg" position="float" orientation="portrait" xlink:type="simple"/></fig><fig id="F31" position="float" orientation="portrait"><label>Figures 225–227.</label><caption><p><italic><tp:taxon-name>Gasteruption sinarum</tp:taxon-name></italic> Kieffer, 1911, male, Shandong. <bold>225</bold> hind legs <bold>226</bold> the first to fourth antennal segments <bold>227</bold> head dorsal.</p></caption><graphic xmlns:xlink="http://www.w3.org/1999/xlink" xlink:href="ZooKeys-237-001-g031.jpg" position="float" orientation="portrait" xlink:type="simple"/></fig><fig id="F23" position="float" orientation="portrait"><label>Figures 161–165.</label><caption><p><italic><tp:taxon-name>Gasteruption latitibia</tp:taxon-name></italic> sp. n., paratype, male. <bold>161</bold> head dorsal <bold>162</bold> mesoscutum dorsal <bold>163</bold> head anterior <bold>164</bold> hind leg <bold>165</bold> antenna.</p></caption><graphic xmlns:xlink="http://www.w3.org/1999/xlink" xlink:href="ZooKeys-237-001-g023.jpg" position="float" orientation="portrait" xlink:type="simple"/></fig><fig id="F40" position="float" orientation="portrait"><label>Figures 281–285.</label><caption><p><italic><tp:taxon-name>Gasteruption terebrelligerum</tp:taxon-name></italic> Enderlein, 1913, male, Hubei. <bold>281</bold> head dorsal <bold>282</bold> mesoscutum dorsal <bold>283</bold> head anterior <bold>284</bold> hind leg <bold>285</bold> antennae.</p></caption><graphic xmlns:xlink="http://www.w3.org/1999/xlink" xlink:href="ZooKeys-237-001-g040.jpg" position="float" orientation="portrait" xlink:type="simple"/></fig></tp:treatment-sec><ref-list><ref id="B57"><mixed-citation xmlns:xlink="http://www.w3.org/1999/xlink" xlink:type="simple"><person-group><name name-style="western"><surname>Pagliano</surname><given-names>G</given-names></name></person-group> (<year>2008</year>)<source> Elenco mondiale dei generi di Hymenoptera con specie tipo. Turino, 1–465.</source></mixed-citation></ref><ref id="B39"><mixed-citation xmlns:xlink="http://www.w3.org/1999/xlink" xlink:type="simple"><person-group><name name-style="western"><surname>Latreille</surname><given-names>PA</given-names></name></person-group> (<year>1810</year>)<source> Considérations générales sur l’orde naturel des animaux composant les classes des Crustacés, des Arachnides, et des Insectes. Avec un tableau méthodique de leurs genres, disposés en familles. Paris, 1–444.</source></mixed-citation></ref><ref id="B75"><mixed-citation xmlns:xlink="http://www.w3.org/1999/xlink" xlink:type="simple"><!--PageBreak--><person-group><name name-style="western"><surname>Westwood</surname><given-names>JO</given-names></name></person-group>&gt; (<year>1840</year>)<source> An introduction to the modern classification of insects; founded on the natural habits and corresponding organisation of the different families. Vol. 2, London, 1–158.</source></mixed-citation></ref></ref-list></tp:taxon-treatment>
