# Supplementary material for: A revision of the Chinese Gasteruptiidae (Hymenoptera, Evanioidea)
Source: Zookeys. 2012 Nov 2;(237):1–123. doi: 10.3897/zookeys.237.3956 (PMC3496936; doi:10.3897/zookeys.237.3956)
Supplement: XML Treatment for Gasteruption amoyense [file zookeys.237.3956-treatment3.xml]

<!DOCTYPE tp:taxon-treatment
  PUBLIC "-//TaxonX//DTD Taxonomic Treatment Publishing DTD v0 20100105//EN" "tax-treatment-NSO.dtd">
<tp:taxon-treatment xmlns:tp="http://www.plazi.org/taxpub"><tp:treatment-meta><mixed-citation publication-type="journal"><person-group><name><surname>Zhao</surname><given-names>Ke-xin</given-names></name><name><surname>van Achterberg</surname><given-names>Cornelis</given-names></name><name><surname>Xu</surname><given-names>Zai-fu</given-names></name></person-group><article-title>A revision of the Chinese Gasteruptiidae (Hymenoptera, Evanioidea)</article-title><source>Zookeys</source><day>2</day><month>11</month><year>2012</year><volume>2012</volume><issue>237</issue><fpage>1</fpage><lpage>123</lpage><pub-id pub-id-type="doi">10.3897/zookeys.237.3956</pub-id></mixed-citation></tp:treatment-meta><tp:nomenclature><tp:taxon-name>
                        <tp:taxon-name-part taxon-name-part-type="genus">Gasteruption</tp:taxon-name-part>
                        <tp:taxon-name-part taxon-name-part-type="species">amoyense</tp:taxon-name-part>
                    <object-id xmlns:xlink="http://www.w3.org/1999/xlink" xlink:type="simple">http://species-id.net/wiki/Gasteruption_amoyense</object-id>
								</tp:taxon-name><tp:taxon-authority>Pasteels, 1958</tp:taxon-authority><xref ref-type="fig" rid="F2">Figs 2–9</xref><tp:nomenclature-citation-list><tp:nomenclature-citation><tp:taxon-name>Gasteruption amoyense</tp:taxon-name><comment> Pasteels, 1958: 178–179, fig. 4.</comment></tp:nomenclature-citation><tp:nomenclature-citation><tp:taxon-name>Gasteruption curiosum</tp:taxon-name><comment> Pasteels, 1958: 177–178, fig. 3. syn. n.</comment></tp:nomenclature-citation></tp:nomenclature-citation-list></tp:nomenclature><tp:treatment-sec sec-type="Type material"><title>Type material.</title><p>Holotype of <italic><tp:taxon-name>Gasteruption amoyense</tp:taxon-name></italic>, ♀ (USNM), “[China:] Amoy [= Xiamen]”, “S.F. Light coll.”, “Holotype”, “<italic><tp:taxon-name>Gasteruption amoyense</tp:taxon-name></italic> n. sp., J. Pasteels det., 1955”; Holotype of <italic><tp:taxon-name>Gasteruption curiosum</tp:taxon-name></italic>, ♀ (BMNH), “Type”, “[China:], Hongkong, F.W. Terry, 1911–359”, “<italic><tp:taxon-name>Gasteruption curiosum</tp:taxon-name></italic> n. sp., J. Pasteels det., 1954”, “Holotype”, “B.M. Type Hym. 3a.365”.
                    </p></tp:treatment-sec><tp:treatment-sec sec-type="Additional material"><title>Additional material.</title><p>1 ♀ (ZJUH), “[China:] Zhejiang, Hangzhou, Ru-zuo Zhu”; 1 ♀ (CSCS) “[China:] Fujian, Mt. Wuyi, Guadun, 18.V.2004, 1000–1500 m, Hu Zhou”; 1 ?♀ (CSCS), “[China:] Hunan, Huaihua, Xupu, Dajiangkou, 18.V.1982”; 1 ♀ (CSCS) “[China:], Hunan, Taoyuandong, 10.VI.1995, B. Zheng”.</p></tp:treatment-sec><tp:treatment-sec sec-type="Diagnosis"><title>Diagnosis.</title><p>Head shiny and comparatively elongate and narrow (especially frons) in dorsal view, gradually narrowed behind eyes (<xref ref-type="fig" rid="F2">Fig. 7</xref>); vertex slightly flattened medio-posteriorly, without a depression; occipital carina moderately to narrowly lamelliform medio-dorsally (<xref ref-type="fig" rid="F2">Fig. 2</xref>); mesosoma 2.1–2.3 times as long as wide; propleuron slender and 1.1–1.2 times as long as mesoscutum in front of tegulae and resulting in a long neck (<xref ref-type="fig" rid="F2">Fig. 3</xref>); antesternal carina medium-sized and lamelliform; mesoscutum matt, coriaceous and sparsely coarsely punctate, punctures medially well separated and without distinct transverse rugae except some rugae medially (<xref ref-type="fig" rid="F2">Fig. 4</xref>); hind coxa and femur brown; apical half of hind tarsus of ♀ largely ivory or black; hind tibia distinctly inflated; ovipositor sheath 0.8–1.1 times as long as body and 3.8–5.3 times as long as hind tibia; mesoscutum mainly coriaceous or rugose, with coarsely punctate or reticulate-punctate (<xref ref-type="fig" rid="F2">Fig. 4</xref>); mesosoma and metasoma black-brown or dark brown; pterostigma dark brown; pale apical part of ovipositor sheath (<xref ref-type="fig" rid="F2">Fig. 9</xref>) about 1.7 times as long as hind basitarsus; body length 9.5–14.0 mm.
                    </p></tp:treatment-sec><tp:treatment-sec sec-type="Description"><title>Description.</title><p>Female holotype of <italic><tp:taxon-name>Gasteruption amoyense</tp:taxon-name></italic>, body length 9.5 mm (of fore wing 4.2 mm).
                    </p><p><italic>Head</italic>. Head shiny, sparsely punctulate, comparatively elongate and narrow in dorsal view and gradually narrowed behind eyes (<xref ref-type="fig" rid="F2">Fig. 7</xref>); vertex slightly flattened medio-posteriorly (<xref ref-type="fig" rid="F2">Fig. 2</xref>), without a depression (<xref ref-type="fig" rid="F2">Fig. 7</xref>); occipital carina moderately lamelliform medio-dorsally (<xref ref-type="fig" rid="F2">Fig. 2</xref>); third and fourth antennal segments 1.5 times and twice as long as second segment; face comparatively narrow and rather short setose (<xref ref-type="fig" rid="F2">Fig. 2</xref>); frons narrow, shiny and finely punctulate; OOL 1.6 times diameter of posterior ocellus; ventrally head not enlarged in anterior view (<xref ref-type="fig" rid="F2">Fig. 6</xref>), malar space 0.3 times length of pedicellus.
                    </p><p><italic>Mesosoma</italic>. Length of mesosoma 2.1 times its height; propleuron 1.2 times as long as mesoscutum in front of tegulae, slender (<xref ref-type="fig" rid="F2">Fig. 3</xref>); pronotum laterally coarsely crenulate medially and subposteriorly, coriaceous dorsally and ventrally largely smooth and shiny and with coarse punctures, densely pilose except ventrally; side of pronotum with a distinct tooth antero-ventrally; antesternal carina medium-sized, <!--PageBreak-->lamelliform and upcurved; middle and lateral lobe of mesoscutum mainly coarsely punctate and with shiny smooth interspaces (<xref ref-type="fig" rid="F2">Fig. 4</xref>), medially with some transverse rugae and medio-posteriorly coarsely reticulate-punctate; scutellum largely smooth<!--PageBreak--> and with some fine punctures; mesosoma conspicuously white pilose laterally (<xref ref-type="fig" rid="F2">Fig. 3</xref>); middle lobe slightly protuberant.
                    </p><p><italic>Legs</italic>. Length of hind femur, tibia and basitarsus 4.8, 4.4 and 5.1 times their width, respectively; hind tibia rather swollen and ventrally curved (<xref ref-type="fig" rid="F2">Fig. 5</xref>); fore coxa distinctly removed from mesopleuron (<xref ref-type="fig" rid="F2">Fig. 5</xref>); hind coxa transversely striate dorsally (except basally) and remainder coriaceous; hind basitarsus moderately slender (<xref ref-type="fig" rid="F2">Fig. 5</xref>).
                    </p><p><italic>Metasoma</italic>. Ovipositor sheath as long as body, 1.3 times as long as metasoma, 3.1 times as long as hind tibia and tarsus combined and 5.3 times hind tibia; white apical part of ovipositor sheath 1.7 times as long as hind basitarsus; hypopygium v-shaped incised.
                    </p><p><italic>Colour</italic>. Black-brown or dark brown; mandible (including base), tegulae, trochantelli, apices and bases of femora narrowly yellow-brown; bases of fore and middle tibiae and a stripe anteriorly, middle basitarsus (except apically); subbasal ring of hind femur, hind basitarsus (except quarter) and apex of ovipositor sheath white; metasoma brown, but base and apex dark brown; remainder of fore and middle legs, and pterostigma dark brown; wing membrane subhyaline.
                    </p><p><italic>Male</italic>. Unknown.
                    </p><p><italic>Variation</italic>.Ovipositor sheath 0.8–1.1 times as long as body, 1.2–1.7 times as long as metasoma, 2.4–4.0 times as long as hind tibia and tarsus combined and 3.8–5.3 times as long as hind tibia; pale apical part of ovipositor sheath pale brown or white; length of fore wing 4.2–6.6 mm, of body 9.5–14.0 mm; head gradually narrowed behind eyes and weakly curved laterally; temple about 0.7 times as long as eye in dorsal view; third and fourth antennal segments 1.7 times and 2.2 times as long as second segment; fourth antennal segment 1.3 times as long as third segment, fifth antennal segment 1.2 times as long as third segment; minimum of malar space 0.1 times as long as second antennal segment; length of mesosoma 2.3 times as long as its height; propleuron slender; side of pronotum mainly coriaceous, ventrally slight rugulose-lacunose; mesoscutum mainly coriaceous, spaced punctate, middle lobe with coarsely punctures; scutellum mainly coriaceous; propodeum shiny and reticulate-rugose, longitudinal carina indistinct; hind coxa coriaceous to transversely rugose in dorsal view; length of hind femur, tibia and basitarsus 3.5, 4.3 and 5.4 times their width, respectively. Specimen from Zhejiang red-brown; mandible yellow-brown or dark brown; legs red-brown to orange brown, subbasal of hind tibia yellow, hind basitarsus without ivory patch.
                    </p></tp:treatment-sec><tp:treatment-sec sec-type="Distribution"><title>Distribution.</title><p>China (Zhejiang, Fujian, Hunan, Hong Kong).</p></tp:treatment-sec><tp:treatment-sec sec-type="Biology"><title>Biology. </title><p>Unknown. Collected in May to June.</p><fig id="F2" position="float" orientation="portrait"><label>Figures 2–9.</label><caption><p><italic><tp:taxon-name>Gasteruption amoyense</tp:taxon-name></italic> Pasteels, 1958, holotype, female. <bold>2</bold> head lateral <bold>3</bold> mesosoma lateral <bold>4</bold> mesoscutum dorsal <bold>5</bold> hind leg <bold>6</bold> head anterior <bold>7</bold> head dorsal <bold>8</bold> fore wing <bold>9</bold> apex of ovipositor sheath.</p></caption><graphic xmlns:xlink="http://www.w3.org/1999/xlink" xlink:href="ZooKeys-237-001-g002.jpg" position="float" orientation="portrait" xlink:type="simple"/></fig></tp:treatment-sec></tp:taxon-treatment>
