# Supplementary material for: A revision of the Chinese Gasteruptiidae (Hymenoptera, Evanioidea)
Source: Zookeys. 2012 Nov 2;(237):1–123. doi: 10.3897/zookeys.237.3956 (PMC3496936; doi:10.3897/zookeys.237.3956)
Supplement: XML Treatment for Gasteruption angulatum [file zookeys.237.3956-treatment4.xml]

<!DOCTYPE tp:taxon-treatment
  PUBLIC "-//TaxonX//DTD Taxonomic Treatment Publishing DTD v0 20100105//EN" "tax-treatment-NSO.dtd">
<tp:taxon-treatment xmlns:tp="http://www.plazi.org/taxpub"><tp:treatment-meta><mixed-citation publication-type="journal"><person-group><name><surname>Zhao</surname><given-names>Ke-xin</given-names></name><name><surname>van Achterberg</surname><given-names>Cornelis</given-names></name><name><surname>Xu</surname><given-names>Zai-fu</given-names></name></person-group><article-title>A revision of the Chinese Gasteruptiidae (Hymenoptera, Evanioidea)</article-title><source>Zookeys</source><day>2</day><month>11</month><year>2012</year><volume>2012</volume><issue>237</issue><fpage>1</fpage><lpage>123</lpage><pub-id pub-id-type="doi">10.3897/zookeys.237.3956</pub-id></mixed-citation></tp:treatment-meta><tp:nomenclature><tp:taxon-name>
                        <tp:taxon-name-part taxon-name-part-type="genus">Gasteruption</tp:taxon-name-part>
                        <tp:taxon-name-part taxon-name-part-type="species">angulatum</tp:taxon-name-part>
                    <object-id xmlns:xlink="http://www.w3.org/1999/xlink" xlink:type="simple">urn:lsid:zoobank.org:act:47434E5A-CAF4-43A1-AB0D-870A57E124A1</object-id>
								<object-id xmlns:xlink="http://www.w3.org/1999/xlink" xlink:type="simple">http://species-id.net/wiki/Gasteruption_angulatum</object-id>
								</tp:taxon-name><tp:taxon-status xmlns:xlink="http://www.w3.org/1999/xlink" xlink:type="simple">sp. n.</tp:taxon-status><xref ref-type="fig" rid="F3">Figs 10</xref><xref ref-type="fig" rid="F4">23</xref></tp:nomenclature><tp:treatment-sec sec-type="Type material"><title>Type material.</title><p>Holotype, ♀ (ZJUH), “[China:] Zhejiang, West Mt. Tianmu, Laodian–Xianrending, 1250–1547 m, 17–18.V.1988”. Paratypes: 1 ♀ (ZJUH), “[Chi<!--PageBreak-->na:] Henan, Luoshan, Mt. Ling, 22.V.2000, Ping Cai”; 1 ♂ (SCAU), “[China:] Shaanxi, Ningshaan, Xunyangba, 1371m, 6.V.2011, Hua-yan Chen”; 2 ♀ (SCAU), “[China:] Hubei, Shennongjia, 15–19.V.2012, Kai Shi”; 2 ♀ + 1 ♂ (ZJUH), “[China:] Zhejiang, West Mt. Tianmu, VII.1981 &amp; 2–4.VI.1990 &amp; 16–18.V.1988”; 1<!--PageBreak--> ♀ (RMNH), “[China:] Zhejiang, West Mt. Tianmu, Laodian–Xianrending, 1250–1547, 7.VI.1989, Jun-hua He”; 1 ♂ (ZJUH), “[China:] Zhejiang, West Mt. Tianmu, Xianrending, 30.VII.1998, Ming-shui Zhao”; 1 ♂ (SCAU), “[China:] Zhejiang, West Mt. Tianmu, Chantan temple, 350 m, 16.V.1988, Jin-jiang Fan”.</p></tp:treatment-sec><tp:treatment-sec sec-type="Diagnosis"><title>Diagnosis.</title><p>Head evenly convex in front of occipital carina and without any depression medio-posteriorly; occipital carina narrow and non-lamelliform medio-dorsally (<xref ref-type="fig" rid="F3">Fig. 10</xref>); length of mesosoma about twice its height; propleuron 0.7–0.8 times as long as mesoscutum in front of tegulae (<xref ref-type="fig" rid="F3">Fig. 11</xref>); mesoscutum coriaceous and matt, medio-posteriorly slightly rugulose (<xref ref-type="fig" rid="F3">Figs 12</xref>, 20); hind coxa extremely slender and coriaceous; ovipositor widened apically and more or less angularly upcurved apically in dead specimens (<xref ref-type="fig" rid="F3">Fig. 18</xref>); ovipositor sheath about 0.3–0.5 times as long as body and 0.4–0.6 times as long as metasoma; pale apical part of ovipositor sheath 1.9–2.3 times as long as hind basitarsus.
                    </p></tp:treatment-sec><tp:treatment-sec sec-type="Description"><title>Description.</title><p>Holotype, female, body length 14.5 mm.</p><p><italic>Head</italic>. Head directly narrowed behind eyes and distinct curved laterally (<xref ref-type="fig" rid="F3">Fig. 15</xref>), emarginated distinctly medio-posteriorly; temple 0.5–0.6 times as long as eye in dorsal view (<xref ref-type="fig" rid="F3">Fig. 15</xref>); vertex and frons matt and coriaceous; vertex moderately convex posterior<!--PageBreak-->ly (<xref ref-type="fig" rid="F3">Fig. 10</xref>) and without any depression medio-posteriorly (<xref ref-type="fig" rid="F3">Fig. 15</xref>); occipital carina narrow and non-lamelliform medio-dorsally (<xref ref-type="fig" rid="F3">Fig. 10</xref>); third antennal segment 1.5 times as long as second segment; fourth antennal segment 1.3 times as long as third segment; fifth antennal segment 1.2 times as long as third segment (<xref ref-type="fig" rid="F3">Fig. 17</xref>); eye glabrous; OOL 1.8 times as long as diameter of posterior ocellus; minimum width of malar space 0.2 times as long as second antennal segment; clypeus without depression (<xref ref-type="fig" rid="F3">Fig. 14</xref>; cf. ♂ <xref ref-type="fig" rid="F4">Fig. 22</xref>).
                    </p><p><italic>Mesosoma</italic>. Length of mesosoma twice its height; propleuron robust (<xref ref-type="fig" rid="F3">Fig. 11</xref>), 0.7–0.8 times as long as mesoscutum in front of tegulae; side of pronotum mainly coriaceous, but dorsally a few rugulose, with a distinct antero-lateral tooth; mesoscutum coriaceous and matt (<xref ref-type="fig" rid="F3">Fig. 12</xref>); medio-posteriorly slightly rugulose; scutellum coriaceous and matt; mesopleuron coriaceous; propodeum reticulate-rugose, medio-longitudinal carina distinct.
                    </p><p><italic>Wings</italic>. Fore wing: first discal cell parallel-sided and with outer posterior corner rounded (<xref ref-type="fig" rid="F3">Fig. 16</xref>).
                    </p><p><italic>Legs</italic>. Hind coxa matt, extremely slender and coriaceous (<xref ref-type="fig" rid="F3">Fig. 13</xref>); length of hind femur, tibia and basitarsus 4.9, 5.5 and 5.5 times their width, respectively; middle tarsus 1.2 times as long as middle tibia.
                    </p><p><italic>Metasoma</italic>. Apical of ovipositor width and more or less angularly upcurved (<xref ref-type="fig" rid="F3">Fig. 18</xref>); ovipositor sheath 0.5 times as long as body, 0.6 times as long as metasoma, twice as long as hind tibia and 1.2 times combined hind tarsus and tibia; its ivory part 2.1 times as long as hind basitarsus and 0.3 times as long as ovipositor sheath; hypopygium shallow v-shaped apically.
                    </p><p><italic>Colour</italic>. Black-brown; mandible dark brown; antenna dark brown, gradually shallow; legs dark brown, fore and middle tarsi brown; metasoma dark brown.
                    </p><p><italic>Male</italic> (described after a male from China: Zhejiang). Body length 11.5 mm; head strongly curved laterally; temple 0.6 times as long as eye in dorsal view (<xref ref-type="fig" rid="F4">Fig. 19</xref>); third antennal segment 1.5 times as long as second segment, fourth 1.4 times as long as third segment, fifth antennal segment as long as fourth segment and 1.4 times as long as third segment (<xref ref-type="fig" rid="F4">Fig. 21</xref>); OOL 1.6 times as long as diameter of posterior ocellus; minimum width of malar space 0.4 times as long as second antennal segment; length of mesosoma 1.9 times as long as its height; propleuron 0.8 times as long as mesoscutum in front of tegulae; length of hind femur, tibia and basitarsus 5.6, 5.5 and 5.1 times their width, respectively (<xref ref-type="fig" rid="F4">Fig. 23</xref>).
                    </p><p><italic>Variation</italic>. Female: body length 11.5–13.0 mm, ovipositor sheath 0.3–0.5 times as long as body, 0.4–0.6 times as long as metasoma, 1.6–2.0 times as long as hind tibia and 1.1–1.2 times combined hind tarsus and tibia; its ivory part 1.9–2.3 times as long as hind basitarsus and 0.3 times as long as ovipositor sheath; third antennal segment 1.5–1.6 times as long as second segment; fourth antennal segment 1.2–1.3 times as long as third segment; fifth antennal segment 1.1–1.2 times as long as third segment. Male: very similar to female in structure and color, but differs in size; body length 11.3–12.0 mm.
                    </p></tp:treatment-sec><tp:treatment-sec sec-type="Distribution"><title>Distribution.</title><p>China (Shaanxi, Henan, Hubei, Zhejiang).</p></tp:treatment-sec><tp:treatment-sec sec-type="Biology"><title>Biology.</title><p>Unknown. Collected in May to July.</p></tp:treatment-sec><tp:treatment-sec sec-type="Etymology"><title>Etymology.</title><p>Named after the more or less angulate apex of ovipositor in dead specimens; “angulus” is corner or bend in Latin.<!--PageBreak--></p><fig id="F3" position="float" orientation="portrait"><label>Figures 10–18.</label><caption><p><italic><tp:taxon-name>Gasteruption angulatum</tp:taxon-name></italic> sp. n., holotype, female. <bold>10</bold> head lateral <bold>11</bold> mesosoma lateral <bold>12</bold> mesoscutum dorsal <bold>13</bold> hind leg <bold>14</bold> head anterior <bold>15</bold> head dorsal <bold>16</bold> fore wing <bold>17</bold> antenna <bold>18</bold> ovipositor and sheath.</p></caption><graphic xmlns:xlink="http://www.w3.org/1999/xlink" xlink:href="ZooKeys-237-001-g003.jpg" position="float" orientation="portrait" xlink:type="simple"/></fig><fig id="F4" position="float" orientation="portrait"><label>Figures 19–23.</label><caption><p><italic><tp:taxon-name>Gasteruption angulatum</tp:taxon-name></italic> sp. n., paratype, male. <bold>19</bold> head dorsal <bold>20</bold> mesoscutum dorsal <bold>21</bold> antenna <bold>22</bold> head anterior <bold>23</bold> hind legs.</p></caption><graphic xmlns:xlink="http://www.w3.org/1999/xlink" xlink:href="ZooKeys-237-001-g004.jpg" position="float" orientation="portrait" xlink:type="simple"/></fig></tp:treatment-sec></tp:taxon-treatment>
