# Supplementary material for: A revision of the Chinese Gasteruptiidae (Hymenoptera, Evanioidea)
Source: Zookeys. 2012 Nov 2;(237):1–123. doi: 10.3897/zookeys.237.3956 (PMC3496936; doi:10.3897/zookeys.237.3956)
Supplement: XML Treatment for Gasteruption assectator [file zookeys.237.3956-treatment5.xml]

<!DOCTYPE tp:taxon-treatment
  PUBLIC "-//TaxonX//DTD Taxonomic Treatment Publishing DTD v0 20100105//EN" "tax-treatment-NSO.dtd">
<tp:taxon-treatment xmlns:tp="http://www.plazi.org/taxpub"><tp:treatment-meta><mixed-citation publication-type="journal"><person-group><name><surname>Zhao</surname><given-names>Ke-xin</given-names></name><name><surname>van Achterberg</surname><given-names>Cornelis</given-names></name><name><surname>Xu</surname><given-names>Zai-fu</given-names></name></person-group><article-title>A revision of the Chinese Gasteruptiidae (Hymenoptera, Evanioidea)</article-title><source>Zookeys</source><day>2</day><month>11</month><year>2012</year><volume>2012</volume><issue>237</issue><fpage>1</fpage><lpage>123</lpage><pub-id pub-id-type="doi">10.3897/zookeys.237.3956</pub-id></mixed-citation></tp:treatment-meta><tp:nomenclature><tp:taxon-name>
                        <tp:taxon-name-part taxon-name-part-type="genus">Gasteruption</tp:taxon-name-part>
                        <tp:taxon-name-part taxon-name-part-type="species">assectator</tp:taxon-name-part>
                    <object-id xmlns:xlink="http://www.w3.org/1999/xlink" xlink:type="simple">http://species-id.net/wiki/Gasteruption_assectator</object-id>
								</tp:taxon-name><tp:taxon-authority>(Linnaeus, 1758)</tp:taxon-authority><xref ref-type="fig" rid="F5">Figs 24</xref><xref ref-type="fig" rid="F6">37</xref><tp:nomenclature-citation-list><tp:nomenclature-citation><tp:taxon-name>Ichneumon assectator</tp:taxon-name><comment> Linnaeus, 1758: 566, 1761: 407, 1767: 937; Scopoli, 1763: 287; Fabricius 1775: 340, 1781: 435, 1787: 268; Gmelin, 1789: 2696; Villers, 1789: 174; Rossi, 1790: 90; Christ, 1791: 375; Petagna, 1792: 365; Cederhjelm, 1798: 163; Schrank, 1802: 263; Hentschius, 1804: 112; Illiger, 1807: 74; <xref ref-type="bibr" rid="B61">Roman 1932</xref>: 2; <xref ref-type="bibr" rid="B18">Hedqvist 1973</xref>: 182; <xref ref-type="bibr" rid="B13">Fitton 1978</xref>: 376.</comment></tp:nomenclature-citation><tp:nomenclature-citation><tp:taxon-name>Foenus assectator</tp:taxon-name><comment>; <xref ref-type="bibr" rid="B12">Fabricius 1798</xref>: 240; Walckenaer, 1802: 75; Latreille 1805: 195; Dahlbom, 1831: 77; Curtis, 1832: 423; Nees, 1834: 308; Stephens, 1835: 121; Labram, 1838: 1; Zetterstedt, 1840: 408; <xref ref-type="bibr" rid="B77">Westwood 1843</xref>: 255; Taschenberg, 1866: 93; Tournier, 1877: ix (as <italic>affectator</italic>); <xref ref-type="bibr" rid="B71">Thomson 1883</xref>: 849.</comment></tp:nomenclature-citation><tp:nomenclature-citation><tp:taxon-name>Faenus affectator</tp:taxon-name><comment>; <xref ref-type="bibr" rid="B1">Abeille de Perrin 1879</xref>: 265, 266, 277.</comment></tp:nomenclature-citation><tp:nomenclature-citation><tp:taxon-name>Gasteruption assectator</tp:taxon-name><comment>; <xref ref-type="bibr" rid="B62">Schletterer 1885</xref>: 276, 316, <xref ref-type="bibr" rid="B63">1889</xref>: 384, 393, 395, 397; <xref ref-type="bibr" rid="B10">Dalla Torre 1902</xref>: 1063; <xref ref-type="bibr" rid="B70">Szépligeti 1903</xref>: 370 (as <italic>affectator</italic>); <xref ref-type="bibr" rid="B33">Kieffer 1912</xref>: 256 (id.); Lindemans, 1921: 298 (id.); Schmiedeknecht, 1930: 380, 383 (as <italic>affectator</italic>); <xref ref-type="bibr" rid="B61">Roman 1932</xref>: 2; <xref ref-type="bibr" rid="B17">Hedicke 1939</xref>: 5 (id.); Ferrière, 1946: 235, 238, 240 (id.); Leclercq, 1948: 75; Hellén, 1950: 4; Townes, 1950: 123-128; <xref ref-type="bibr" rid="B66">Šedivý 1958</xref>: 36, 37; Györfi and Bajári, 1962: 48, 51; Schmidt, 1969: 293; <xref ref-type="bibr" rid="B18">Hedqvist 1973</xref>: 181; <xref ref-type="bibr" rid="B13">Fitton 1978</xref>: 376; Dolfuss, 1982: 22; <xref ref-type="bibr" rid="B56">Oehlke 1984</xref>: 169, 171, 175; Ortega and Baez, 1985: 509, 515; <xref ref-type="bibr" rid="B46">Madl, 1987d</xref>: 401, <xref ref-type="bibr" rid="B44">1987b</xref>: 21, 1988: 37, <xref ref-type="bibr" rid="B47">1989a</xref>: 159, <xref ref-type="bibr" rid="B48">1989b</xref>: 41, <xref ref-type="bibr" rid="B49">1990a</xref>: 127, <xref ref-type="bibr" rid="B50">1990b</xref>: 480; <xref ref-type="bibr" rid="B37">Kozlov 1988</xref>: 245, 247; <xref ref-type="bibr" rid="B35">Kofler and Madl 1990</xref>: 320; <xref ref-type="bibr" rid="B55">Narolsky and Shcherbal 1991</xref>: 23, 24; <xref ref-type="bibr" rid="B73">Wall 1994</xref>: 150; Scaramozzino, 1995: 3; Peeters, 1996: 134; <xref ref-type="bibr" rid="B68">Smith 1996</xref>: 492; <xref ref-type="bibr" rid="B59">Pagliano and Scaramozzino 2000</xref>: 11, 19; Saure, 2001: 29; <xref ref-type="bibr" rid="B72">Turrisi 2004</xref>: 84; <xref ref-type="bibr" rid="B80">Yildirim et al. 2004</xref>: 1350; van der Smissen, 2010: 372.</comment></tp:nomenclature-citation><tp:nomenclature-citation><tp:taxon-name>Ichneumon annularis</tp:taxon-name><comment> Geoffroy, 1785: 398; <xref ref-type="bibr" rid="B17">Hedicke 1939</xref>: 7; <xref ref-type="bibr" rid="B73">Wall 1994</xref>: 148. Synonymized by with <italic><tp:taxon-name>Gasteruption assectator</tp:taxon-name></italic> (Linnaeus) by Olivier, 1792.</comment></tp:nomenclature-citation><tp:nomenclature-citation><tp:taxon-name>Foenus borealis</tp:taxon-name><comment> Thomson, 1883: 849; <xref ref-type="bibr" rid="B17">Hedicke 1939</xref>: 7; <xref ref-type="bibr" rid="B18">Hedqvist 1973</xref>: 181, 182 (invalid lectotype designation); <xref ref-type="bibr" rid="B73">Wall 1994</xref>: 148. Synonymized with <italic><tp:taxon-name>Gasteruption assectator</tp:taxon-name></italic> (Linnaeus) by <xref ref-type="bibr" rid="B63">Schletterer 1889</xref>.</comment></tp:nomenclature-citation><tp:nomenclature-citation><tp:taxon-name>Gasteruption boreale</tp:taxon-name><comment>; <xref ref-type="bibr" rid="B62">Schletterer 1885</xref>: 303.</comment></tp:nomenclature-citation><tp:nomenclature-citation><tp:taxon-name>Foenus fumipennis</tp:taxon-name><comment> Thomson, 1883: 848; <xref ref-type="bibr" rid="B17">Hedicke 1939</xref>: 7; <xref ref-type="bibr" rid="B18">Hedqvist 1973</xref>: 181, 182 (lectotype designation); <xref ref-type="bibr" rid="B73">Wall 1994</xref>: 148. Synonymized with <italic><tp:taxon-name>Gasteruption assectator</tp:taxon-name></italic> (Linnaeus) by <xref ref-type="bibr" rid="B62">Schletterer 1885</xref>.</comment></tp:nomenclature-citation><tp:nomenclature-citation><tp:taxon-name>Foenus nigritarsis</tp:taxon-name><comment> Thomson, 1883: 849; <xref ref-type="bibr" rid="B63">Schletterer 1889</xref>: 398; <xref ref-type="bibr" rid="B17">Hedicke 1939</xref>: 7; <xref ref-type="bibr" rid="B18">Hedqvist 1973</xref>: 181, 182 lectotype designation); <xref ref-type="bibr" rid="B73">Wall 1994</xref>: 149. Synonymized with <italic><tp:taxon-name>Gasteruption assectator</tp:taxon-name></italic> (Linnaeus) by <xref ref-type="bibr" rid="B63">Schletterer 1889</xref>.</comment></tp:nomenclature-citation><tp:nomenclature-citation><tp:taxon-name>Gasteruption nigritarse</tp:taxon-name><comment>; <xref ref-type="bibr" rid="B62">Schletterer 1885</xref>: 310.</comment></tp:nomenclature-citation><tp:nomenclature-citation><tp:taxon-name>Gasteruption brevicauda</tp:taxon-name><comment> Kieffer, 1904a: 648, 1904b: 18, 1912: 259; <xref ref-type="bibr" rid="B17">Hedicke 1939</xref>: 8; <xref ref-type="bibr" rid="B46">Madl 1987d</xref>: 401; <xref ref-type="bibr" rid="B73">Wall 1994</xref>: 148. Synonymized with <italic><tp:taxon-name>Gasteruption assectator</tp:taxon-name></italic> (Linnaeus) by <xref ref-type="bibr" rid="B43">Madl 1987a</xref>.</comment></tp:nomenclature-citation><!--PageBreak--><tp:nomenclature-citation><tp:taxon-name>Gasteruption abeillei</tp:taxon-name><comment> Kieffer, 1912: 228, 231, 251; <xref ref-type="bibr" rid="B17">Hedicke 1939</xref>: 5; Ferrière, 1946: 235, 240; Leclercq, 1948: 75; <xref ref-type="bibr" rid="B73">Wall 1994</xref>: 148. Synonymized with <italic><tp:taxon-name>Gasteruption assectator</tp:taxon-name></italic> (Linnaeus) by <xref ref-type="bibr" rid="B47">Madl 1989a</xref>.</comment></tp:nomenclature-citation><tp:nomenclature-citation><tp:taxon-name>Trichofoenus breviterebrae</tp:taxon-name><comment> Watanabe, 1934: 285; <xref ref-type="bibr" rid="B17">Hedicke 1939</xref>: 45. Synonymized by <xref ref-type="bibr" rid="B59">Pagliano and Scaramozzino 2000</xref>: 11, 19.</comment></tp:nomenclature-citation><tp:nomenclature-citation><tp:taxon-name>Gasteruption rugulosum</tp:taxon-name><comment>; <xref ref-type="bibr" rid="B52">Malyshev 1965</xref>: 245.</comment></tp:nomenclature-citation><tp:nomenclature-citation><tp:taxon-name>Gasteruption margotae</tp:taxon-name><comment> Madl, 1987a: 225, <xref ref-type="bibr" rid="B50">1990b</xref>: 480; <xref ref-type="bibr" rid="B73">Wall 1994</xref>: 149. Synonymized by with <italic><tp:taxon-name>Gasteruption assectator</tp:taxon-name></italic> (Linnaeus) by <xref ref-type="bibr" rid="B50">Madl 1990b</xref>.</comment></tp:nomenclature-citation><tp:nomenclature-citation><tp:taxon-name>Gasteruption affectator</tp:taxon-name><comment> auct.</comment></tp:nomenclature-citation></tp:nomenclature-citation-list></tp:nomenclature><tp:treatment-sec sec-type="Type material"><title>Type material.</title><p>Holotype of <italic><tp:taxon-name>Gasteruption breviterebrae</tp:taxon-name></italic>, ♀ (Sapporo), “[Russia:] Saghalien [= Sakhalin Oblast], K. Tamanuki/ Konuma, 23.v.1931”, “Holotype <italic><tp:taxon-name>Trichofoenus breviterebrae</tp:taxon-name></italic> Watanabe, 1934, det. Konishi”. Paratypes: only 1 ♂ (Sapporo) examined, “[Russia:] Saghalien, K. Tamanuki/Nagahama, 28.vii.1927”, “Paratype (Allotype) <italic><tp:taxon-name>Trichofoenus breviterebrae</tp:taxon-name></italic> Watanabe, 1934”.
                    </p></tp:treatment-sec><tp:treatment-sec sec-type="Additional material"><title>Additional material.</title><p>Japan (Hokkaido: Ashoro, Tokachi; Antaroma-Aizankeu. Honshu: Koike, Hakusan; Hirosaki, Aomori); China (Heilongjiang, Harbin (ZJUH); Jilin, Mt. Changbai, Daobai River, 740 m; Jilin, Daxinggou (ZJUH); Inner Mongolia, Bayannaoer (ZJUH); Ningxia, Jingyuan, Mt. Liupan (ZJUH); Beijing, Gongzhufen (ZJUH); Hebei, Mt. Xiaowutai (ZJUH); Henan, Xinxiang (ZJUH); Qinghai, Nangqian, 4288 m, <named-content xmlns:xlink="http://www.w3.org/1999/xlink" content-type="dwc:verbatimCoordinates" xlink:type="simple">N31°58.399', E96°30.757'</named-content> and Mt. Qilian, Menyuan, 3300 m; Xinjiang, Hami; Xinjiang, Qihe, Buergen River, <named-content xmlns:xlink="http://www.w3.org/1999/xlink" content-type="dwc:verbatimCoordinates" xlink:type="simple">N46°09.006', E101°18.775'</named-content>, 1148 m; Xinjiang, Bole, Xiaerxili, <named-content xmlns:xlink="http://www.w3.org/1999/xlink" content-type="dwc:verbatimCoordinates" xlink:type="simple">N45°13.289', E82°04.533'</named-content>, 1863 m; Xinjiang, Yili, Gongnaisi, <named-content xmlns:xlink="http://www.w3.org/1999/xlink" content-type="dwc:verbatimCoordinates" xlink:type="simple">N43°10.948', E84°19.763'</named-content>, 2425 m; Shanxi, Fengxian, Mt. Jiantai, 1700 m; Hubei, Shennongjia Nature Reserve, Xiaolongtan, <named-content xmlns:xlink="http://www.w3.org/1999/xlink" content-type="dwc:verbatimCoordinates" xlink:type="simple">N31°15', E109°56'</named-content>, 1800 m; Hunan, Zhuzhou(CSCS); Sichuan, Wolong Nature Reserve; Far East Russia (Sakhalin).
                    </p></tp:treatment-sec><tp:treatment-sec sec-type="Diagnosis"><title>Diagnosis.</title><p>Apex of ovipositor sheath black or slightly brown (<xref ref-type="fig" rid="F5">Fig. 31</xref>), if rather pale apically then pale part shorter than 0.3 times hind basitarsus; ovipositor sheath 0.8–1.3 times as long as hind tibia and 0.4–0.8 times as long as hind tibia and tarsus combined; occipital carina obsolescent medio-dorsally (<xref ref-type="fig" rid="F5">Figs 29, 33</xref>) and rather protruding ventro-posteriorly (<xref ref-type="fig" rid="F5">Fig. 24</xref>); antesternal carina narrow; head, laterally mesosoma and scape black; head in anterior view slightly protruding below lower level of eyes by less than basal width of mandible and mandibular condylus near lower level of eyes (<xref ref-type="fig" rid="F5">Figs 28</xref>, <xref ref-type="fig" rid="F6">35</xref>); in lateral viewcondylarincision of malar space close to eye (<xref ref-type="fig" rid="F5">Fig. 24</xref>); clypeus with small depression or depression obsolescent; eyes shortly setose; fourth and fifth antennal segment 1.1–1.3 (♀)–1.4 (♂) and 0.9–1.1 (♀)–1.4 (♂) times as long as third segment, respectively (<xref ref-type="fig" rid="F5">Figs 32</xref>, <xref ref-type="fig" rid="F6">37</xref>); apical antennal segment at most 1.2 times as long as third antennal segment and its colour similar to colour of medial segments; antenna of female may be partly yellow-brown; mesoscutum and head similarly coriaceous, at most mesoscutum superficially rugulose (<xref ref-type="fig" rid="F5">Figs 26</xref>, <xref ref-type="fig" rid="F6">34</xref>); propleuron robust and about 0.8 times as long as mesoscutum in front of tegulae (<xref ref-type="fig" rid="F5">Fig. 25</xref>); hind coxa often transversely rugose dorsally, but sometimes mainly coriaceous; hind tibia robust, with a distinct subbasal ivory ring and swollen, resulting in<!--PageBreak--> a distinctly convex ventral border (<xref ref-type="fig" rid="F5">Fig. 27</xref>, <xref ref-type="fig" rid="F6">36</xref>); hind basitarsus comparatively long (<xref ref-type="fig" rid="F5">Fig. 27</xref>, <xref ref-type="fig" rid="F6">36</xref>); hind tibial spurs yellow-brown or brown; hind tarsus brown, dark brown or black; incision of hypopygium shallow.
                    </p></tp:treatment-sec><tp:treatment-sec sec-type="Description"><title>Description.</title><p>Holotype of <italic><tp:taxon-name>Gasteruption breviterebrae</tp:taxon-name></italic>, female, body length 8.9 mm.
                    </p><p><italic>Head</italic>. Vertex and frons matt and very densely finely coriaceous, moderately convex (<xref ref-type="fig" rid="F5">Fig. 24</xref>) and without a depression medio-posteriorly (<xref ref-type="fig" rid="F5">Fig. 29</xref>); head gradually narrowed behind eyes; temple 0.6 times as long as eye in dorsal view (<xref ref-type="fig" rid="F5">Fig. 29</xref>); fourth antennal segment 1.2 times as long as third segment and 0.7 times as long as second and third segments combined, fifth antennal segment 1.1 times as long as third segment (<xref ref-type="fig" rid="F5">Fig. 32</xref>), third antennal segment long and 1.5 times as long as second segment; occipital carina narrow and non-lamelliform medio-dorsally (<xref ref-type="fig" rid="F5">Fig. 29</xref>); ocelli comparatively small, OOL 1.4 times as long as diameter of posterior ocellus; face rather wide (<xref ref-type="fig" rid="F5">Fig. 28</xref>); minimum width of malar space 0.5 times as long as second antennal segment (<xref ref-type="fig" rid="F5">Fig. 24</xref>); clypeus with small triangular depression and slightly emarginate (<xref ref-type="fig" rid="F5">Fig. 28</xref>); eye setose.
                    </p><p><italic>Mesosoma</italic>. Length of mesosoma 1.7 times its height; pronotal side moderately high and ventrally coriaceous, without distinct antero-lateral tooth; mesoscutum slightly protruding anteriorly; propleuron robust, 0.8 times as long as mesoscutum in front of tegulae (<xref ref-type="fig" rid="F5">Fig. 25</xref>); antesternal carina narrow and hardly lamelliform; mesoscutum densely coriaceous and rather matt, posteriorly with some rugae (<xref ref-type="fig" rid="F5">Fig. 26</xref>); scutellum coriaceous.<!--PageBreak-->
                    </p><p><italic>Wings</italic>. First discal cell parallel-sided and with posterior corners rounded (<xref ref-type="fig" rid="F5">Fig. 30</xref>).
                    </p><p><italic>Legs</italic>. Hind coxa rather matt, robust, coriaceous; length of hind femur, tibia and basitarsus 3.9, 3.2 and 5.0 times their width, respectively; middle tarsus normal (<xref ref-type="fig" rid="F5">Fig. 27</xref>), as long as middle tibia; middle femur subparallel-sided and slenderer than fore femur.
                    </p><p><italic>Metasoma</italic>. Ovipositor sheath 0.2 times as long as body, 0.3 times as long as metasoma and 0.9 times as long as hind tibia; sheath apically dark brown; hypopygium shallow v-shaped apically.
                    </p><p><italic>Colour</italic>. Black or black-brown; second–fourth metasomal tergites apically and antenna (except for four black basal segments) more or less brown, tegulae and legs largely dark brown, but hind tibial spurs pale brown and hind tibia with large ventral subbasal patch ivory; pterostigma brown.
                    </p><p><italic>Male</italic>. Paratype. Head behind eyes roundly narrowed in dorsal view (<xref ref-type="fig" rid="F5">Fig. 33</xref>); occipital carina distinctly pigmented, narrow and non-lamelliform medio-dorsally (<xref ref-type="fig" rid="F6">Fig. 33</xref>); face wide (<xref ref-type="fig" rid="F6">Fig. 35</xref>); third antennal segment about 1.7 times as long as second segment (<xref ref-type="fig" rid="F6">Fig. 37</xref>); fourth segment 1.4 times as long as third segment, as fifth segment, and 0.8 times as long as second and third segments combined; vertex coriaceous, matt; eye glabrous; frons rather convex and anterior ocellus above upper level of frons (<xref ref-type="fig" rid="F6">Fig. 35</xref>); propleuron robust and 0.8 times as long as mesoscutum in front of tegulae; antesternal carina non-lamelliform and narrow; mesoscutum densely coriaceous, mixed with fine transverse rugulosity and posteriorly distinctly rugose (<xref ref-type="fig" rid="F6">Fig. 34</xref>); hind coxa slender in dorsal view; hind basitarsus transversely rugose dorsally; hind leg coloured as in female but hind tarsus largely brown (<xref ref-type="fig" rid="F6">Fig. 36</xref>); apical half of first metasomal tergite and second tergite black; paramere black apically; body length 9.7 mm. Very similar to female, but slightly more coarsely sculptured.
                    </p><p><italic>Variation</italic>. Female: body length 8.7–14.0 mm, ovipositor sheath 0.8–1.3 times as long as hind tibia. Temple 0.6–0.7 times as long as eye in dorsal view; occipital area towards inside concave more or less; third antennal segment 1.5–1.7 times as long as second segment, fourth antennal segment 1.1–1.3 times as long as third segment, fifth antennal segment 0.9–1.0 times as long as third segment; OOL 1.3–1.4 times as long as diameter of posterior ocellus; minimum width of malar space 0.3–0.5 times as long as second antennal segment; length of hind femur, tibia and basitarsus 4.1–4.3, 3.4–3.6 and 4.9–5.4 times their width, respectively; ovipositor sheath black, 1.0–1.5 times as long as hind tibia. Male: body length 8.0–12.0 mm, very similar to female. Third antennal segment 1.1–1.3 times as long as second segment, fourth antennal segment 1.3–1.4 times as long as third segment, fifth antennal segment as long as fourth segment.
                    </p></tp:treatment-sec><tp:treatment-sec sec-type="Distribution"><title>Distribution.</title><p>China (Heilongjiang, Jilin, Inner Mongolia, Xinjiang, Beijing, Hebei, Henan, Shanxi, Ningxia, Qinghai, Hubei, Hunan, Sichuan, Tibet); Russia (Sakhalin Oblast); Japan.</p></tp:treatment-sec><tp:treatment-sec sec-type="Biology"><title>Biology</title><p>. Unknown. Collected in May–August.</p></tp:treatment-sec><tp:treatment-sec sec-type="Notes"><title>Notes.</title><p>There are no distinct morphological differences between the West and East Palaearctic populations.</p><fig id="F5" position="float" orientation="portrait"><label>Figures 24–32.</label><caption><p><italic><tp:taxon-name>Gasteruption assectator</tp:taxon-name></italic> (Linnaeus, 1758), holotype, female. <bold>24</bold> head lateral <bold>25</bold> mesosoma lateral <bold>26</bold> mesoscutum dorsal <bold>27</bold> hind leg <bold>28</bold> head anterior <bold>29</bold> head dorsal <bold>30</bold> fore wing <bold>31</bold> apex of ovipositor sheath <bold>32</bold> the first to fourth antennal segments.</p></caption><graphic xmlns:xlink="http://www.w3.org/1999/xlink" xlink:href="ZooKeys-237-001-g005.jpg" position="float" orientation="portrait" xlink:type="simple"/></fig><fig id="F6" position="float" orientation="portrait"><label>Figures 33–37.</label><caption><p><italic><tp:taxon-name>Gasteruption assectator</tp:taxon-name></italic> (Linnaeus, 1758), male, Inner Mongolia. <bold>33</bold> head dorsal <bold>34</bold>  mesoscutum dorsal <bold>35</bold> head anterior <bold>36</bold> hind leg <bold>37</bold> antenna.</p></caption><graphic xmlns:xlink="http://www.w3.org/1999/xlink" xlink:href="ZooKeys-237-001-g006.jpg" position="float" orientation="portrait" xlink:type="simple"/></fig></tp:treatment-sec><ref-list><ref id="B61"><mixed-citation xmlns:xlink="http://www.w3.org/1999/xlink" xlink:type="simple"><person-group><name name-style="western"><surname>Roman</surname><given-names>A</given-names></name></person-group> (<year>1932</year>)<article-title> The Linnean types of ichneumon flies.</article-title><source>Entomologisk Tidskrift </source><volume>53</volume>: <fpage>1</fpage>-<lpage>16</lpage>.</mixed-citation></ref><ref id="B18"><mixed-citation xmlns:xlink="http://www.w3.org/1999/xlink" xlink:type="simple"><person-group><name name-style="western"><surname>Hedqvist</surname><given-names>KJ</given-names></name></person-group> (<year>1973</year>)<article-title> Notes on the superfamily Evanioidea in Sweden with keys to families, genera and species (Hym., Apocrita).</article-title><source>Entomologisk Tidskrift </source><volume>94</volume>: <fpage>177</fpage>-<lpage>187</lpage>.</mixed-citation></ref><ref id="B13"><mixed-citation xmlns:xlink="http://www.w3.org/1999/xlink" xlink:type="simple"><person-group><name name-style="western"><surname>Fitton</surname><given-names>MG</given-names></name></person-group> (<year>1978</year>)<article-title> The species of “<italic>Ichneumon</italic>” (Hymenoptera) described by Linnaeus.</article-title><source>Biological Journal of the Linnean Society London </source><volume>10</volume>: <fpage>361</fpage>-<lpage>383</lpage>. doi: <ext-link ext-link-type="uri" xlink:href="http://dx.doi.org/10.1111/j.1095-8312.1978.tb00022.x" xlink:type="simple">10.1111/j.1095-8312.1978.tb00022.x</ext-link></mixed-citation></ref><ref id="B12"><mixed-citation xmlns:xlink="http://www.w3.org/1999/xlink" xlink:type="simple"><person-group><name name-style="western"><surname>Fabricius</surname><given-names>JC</given-names></name></person-group> (<year>1798</year>)<source> Supplementum Entomologiae systematicae. Hafniae, 572pp.</source></mixed-citation></ref><ref id="B77"><mixed-citation xmlns:xlink="http://www.w3.org/1999/xlink" xlink:type="simple"><person-group><name name-style="western"><surname>Westwood</surname><given-names>JO</given-names></name></person-group> (<year>1843</year>)<article-title> On <italic>Evania</italic> and some allied genera of hymenopterous insects.</article-title><source>Transactions of the Royal Entomological Society of London </source><volume>3</volume> (<issue>4</issue>): <fpage>237</fpage>-<lpage>278</lpage>.</mixed-citation></ref><ref id="B71"><mixed-citation xmlns:xlink="http://www.w3.org/1999/xlink" xlink:type="simple"><person-group><name name-style="western"><surname>Thomson</surname><given-names>CG</given-names></name></person-group> (<year>1883</year>)<article-title> XXX. Öfversigt av de I Sverige funna arter av Hymenoptera-slägtet <italic>Foenus</italic>.</article-title><source>Opuscula Entomologica </source><volume>9</volume>: <fpage>843</fpage>-<lpage>850</lpage>.</mixed-citation></ref><ref id="B1"><mixed-citation xmlns:xlink="http://www.w3.org/1999/xlink" xlink:type="simple"><person-group><name name-style="western"><surname>Abeille de Perrin</surname><given-names>EEA</given-names></name></person-group> (<year>1879</year>)<article-title/><source>Bulletinde la Societé d’ Histoire Naturelle deToulouse </source><volume>13</volume>: <fpage>260</fpage>-<lpage>279</lpage>.</mixed-citation></ref><ref id="B62"><mixed-citation xmlns:xlink="http://www.w3.org/1999/xlink" xlink:type="simple"><person-group><name name-style="western"><surname>Schletterer</surname><given-names>A</given-names></name></person-group> (<year>1885</year>)<article-title> Die Hymenopteren-Gattung <italic>Gasteruption</italic> Latr. (<italic>Foenus</italic> ant.).</article-title><source>Verhandlungen der Zoologish-Botanischen Gesellschaft in Wien </source><volume>35</volume>: <fpage>267</fpage>-<lpage>326</lpage>.</mixed-citation></ref><ref id="B63"><mixed-citation xmlns:xlink="http://www.w3.org/1999/xlink" xlink:type="simple"><person-group><name name-style="western"><surname>Schletterer</surname><given-names>A</given-names></name></person-group> (<year>1889</year>)<source> Die Hymenopteren-gruppe der Evaniden. Annalen des naturhistorichen Hofmuseum, Wien 4: 107–180, 289–338, 373–546.</source></mixed-citation></ref><ref id="B10"><mixed-citation xmlns:xlink="http://www.w3.org/1999/xlink" xlink:type="simple"><person-group><name name-style="western"><surname>Dalla Torre</surname><given-names> CG de [= KW von]</given-names></name></person-group> (<year>1902</year>)<article-title> 2. Subfam. Gasteruptionidae: 1063–1075.</article-title><source>Catalogus Hymenopterorum hucusque descriptorum systematicus et synonymicus </source><volume>3</volume>: <fpage>1</fpage>-<lpage>1141</lpage>.</mixed-citation></ref><ref id="B70"><mixed-citation xmlns:xlink="http://www.w3.org/1999/xlink" xlink:type="simple"><person-group><name name-style="western"><surname>Szépligeti</surname><given-names>V</given-names></name></person-group> (<year>1903</year>)<article-title> Neue Evaniiden aus der Sammlung des Ungarischen National-Museums.</article-title><source>Annales Musei Nationalis Hungarici </source><volume>1</volume>: <fpage>364</fpage>-<lpage>395</lpage>.</mixed-citation></ref><ref id="B33"><mixed-citation xmlns:xlink="http://www.w3.org/1999/xlink" xlink:type="simple"><person-group><name name-style="western"><surname>Kieffer</surname><given-names>JJ</given-names></name></person-group> (<year>1912</year>)<source> Evaniidae. Das Tierreich 30, 1–431.</source></mixed-citation></ref><ref id="B17"><mixed-citation xmlns:xlink="http://www.w3.org/1999/xlink" xlink:type="simple"><person-group><name name-style="western"><surname>Hedicke</surname><given-names>H</given-names></name></person-group> (<year>1939</year>)<source> Hymenopterorum Catalogus 11, Gasteruptiidae.</source><publisher-name>W. Junk</publisher-name>, <publisher-loc>'s-Gravenhage</publisher-loc>, <lpage>54</lpage> pp.</mixed-citation></ref><ref id="B66"><mixed-citation xmlns:xlink="http://www.w3.org/1999/xlink" xlink:type="simple"><person-group><name name-style="western"><surname>Šedivý</surname><given-names>J</given-names></name></person-group> (<year>1958</year>)<article-title> Die tschechoslowakische Arten der Gasteruptioniden (Hym.).</article-title><source>Acta Societas Entomologicae Cechosloveniae, Praha (= Časopis Československé Společnosti Entomologické) </source><volume>55</volume>: <fpage>34</fpage>-<lpage>43</lpage>.</mixed-citation></ref><ref id="B56"><mixed-citation xmlns:xlink="http://www.w3.org/1999/xlink" xlink:type="simple"><person-group><name name-style="western"><surname>Oehlke</surname><given-names>J</given-names></name></person-group> (<year>1984</year>)<article-title> Beiträge zur Insektenfauna der DDR: Hymenoptera-Evanioidea, Stephanoidea, Trigonalyoidea.</article-title><source>Faunistische Abhandlungen der staatliche Museum für Tierkunde, Dresden </source><volume>11</volume>: <fpage>161</fpage>-<lpage>190</lpage>.</mixed-citation></ref><ref id="B46"><mixed-citation xmlns:xlink="http://www.w3.org/1999/xlink" xlink:type="simple"><person-group><name name-style="western"><surname>Madl</surname><given-names>M</given-names></name></person-group> (<year>1987d</year>)<article-title> Uber Gasteruptiidae aus Oberosterreich (Hymenoptera, Evanioidea).</article-title><source>Linzer Biologische Beitraege </source><volume>19</volume>: <fpage>401</fpage>-<lpage>405</lpage>.</mixed-citation></ref><ref id="B44"><mixed-citation xmlns:xlink="http://www.w3.org/1999/xlink" xlink:type="simple"><person-group><name name-style="western"><surname>Madl</surname><given-names>M</given-names></name></person-group> (<year>1987b</year>)<article-title> Gasteruptiidae from Lower Austria Insecta Hymenoptera Evanioidae.</article-title><source>Faunistische Abhandlungen (Dresden) </source><volume>15</volume>: <fpage>21</fpage>-<lpage>26</lpage>.</mixed-citation></ref><ref id="B47"><mixed-citation xmlns:xlink="http://www.w3.org/1999/xlink" xlink:type="simple"><person-group><name name-style="western"><surname>Madl</surname><given-names>M</given-names></name></person-group> (<year>1989a</year>)<article-title> On Gasteruptiidae of Tyrol and Voralberg Austria Hymenoptera Evanioidea.</article-title><source>Berichte des Naturwissenschaftlich-Medizinischen Vereins in Innsbruck </source><volume>76</volume>: <fpage>159</fpage>-<lpage>162</lpage>.</mixed-citation></ref><ref id="B48"><mixed-citation xmlns:xlink="http://www.w3.org/1999/xlink" xlink:type="simple"><person-group><name name-style="western"><surname>Madl</surname><given-names>M</given-names></name></person-group> (<year>1989b</year>)<article-title> Uber Gasteruptiidae aus Jugoslawien (Hymenoptera, Evanioidea).</article-title><source>Nachrichtenblatt der Bayerischen Entomologen </source><volume>38</volume>: <fpage>40</fpage>-<lpage>45</lpage>.</mixed-citation></ref><ref id="B49"><mixed-citation xmlns:xlink="http://www.w3.org/1999/xlink" xlink:type="simple"><person-group><name name-style="western"><surname>Madl</surname><given-names>M</given-names></name></person-group> (<year>1990a</year>)<article-title> Contribution to knowledge of the Gasteruptiidae of Greece Insecta Hymenoptera Evanioidea.</article-title><source>Faunistische Abhandlungen (Dresden) </source><volume>17</volume>: <fpage>127</fpage>-<lpage>130</lpage>.</mixed-citation></ref><ref id="B50"><mixed-citation xmlns:xlink="http://www.w3.org/1999/xlink" xlink:type="simple"><person-group><name name-style="western"><surname>Madl</surname><given-names>M</given-names></name></person-group> (<year>1990b</year>)<article-title> Uber Gasteruptiidae aus Karnten und Steiermark (Hymenoptera, Evenioidea).</article-title><source>Carinthia II</source><volume>180</volume>: <fpage>479</fpage>-<lpage>484</lpage>.</mixed-citation></ref><ref id="B37"><mixed-citation xmlns:xlink="http://www.w3.org/1999/xlink" xlink:type="simple"><!--PageBreak--><person-group><name name-style="western"><surname>Kozlov</surname><given-names>MA</given-names></name></person-group> (<year>1988</year>)<article-title> Fam. Gasteruptiidae: 244–247.</article-title> In: <person-group><name name-style="western"><surname>Skarlato</surname><given-names>OA</given-names></name></person-group> (<role>Ed.</role>). <issue-title> Keys to the fauna of the USSR 158, 3. Hymenoptera 3: 1–268 (in Russian).</issue-title><source>Translation, </source><volume>1994</volume>: <fpage>404</fpage>–<lpage>410</lpage>.</mixed-citation></ref><ref id="B35"><mixed-citation xmlns:xlink="http://www.w3.org/1999/xlink" xlink:type="simple"><person-group><name name-style="western"><surname>Kofler</surname><given-names>A</given-names></name><name name-style="western"><surname>Madl</surname><given-names>M</given-names></name></person-group> (<year>1990</year>)<article-title> Uber Evanioidea von Osttirol (Hymenoptera, Evaniidae, Gasteruptiidae, Aulacidae).</article-title><source>Linzer Biologische Beitraege </source><volume>22</volume>: <fpage>319</fpage>-<lpage>324</lpage>.</mixed-citation></ref><ref id="B55"><mixed-citation xmlns:xlink="http://www.w3.org/1999/xlink" xlink:type="simple"><person-group><name name-style="western"><surname>Narolsky</surname><given-names>NB</given-names></name><name name-style="western"><surname>Shcherbal</surname><given-names>IS</given-names></name></person-group> (<year>1991</year>)<article-title> New data on Gasteruptiidae (Hymenoptera, Evanioidea)-cleptoparasites of the leaf-cutter bee, Megachile rotundata.</article-title><source>Vestnik Zoologii </source><volume>1991</volume>: <fpage>22</fpage>-<lpage>24</lpage>.</mixed-citation></ref><ref id="B73"><mixed-citation xmlns:xlink="http://www.w3.org/1999/xlink" xlink:type="simple"><person-group><name name-style="western"><surname>Wall</surname><given-names>I</given-names></name></person-group> (<year>1994</year>)<article-title> Seltene Hymenopteren aus Mittel-, West- und Sudeuropa. (Hymenoptera Apocrita: Stephanoidea, Evanioidea, Trigonalyoidea).</article-title><source>Entomofauna </source><volume>15</volume>: <fpage>137</fpage>-<lpage>184</lpage>.</mixed-citation></ref><ref id="B68"><mixed-citation xmlns:xlink="http://www.w3.org/1999/xlink" xlink:type="simple"><person-group><name name-style="western"><surname>Smith</surname><given-names>DR</given-names></name></person-group> (<year>1996</year>)<article-title> Review of the Gasteruptiidae (Hymenoptera) of Eastern North America.</article-title><source>Proceedings of the Entomological Society of Washington </source><volume>98</volume> (<issue>3</issue>): <fpage>491</fpage>-<lpage>499</lpage>.</mixed-citation></ref><ref id="B59"><mixed-citation xmlns:xlink="http://www.w3.org/1999/xlink" xlink:type="simple"><person-group><name name-style="western"><surname>Pasteels</surname><given-names>JJ</given-names></name></person-group> (<year>1958</year>)<article-title> Révision du genre <italic>Gasteruption</italic> (Hymenoptera, Evanioidea, Gasteruptionidae). V. Espèces indomalaises.</article-title><source>Bulletin et Annales de la Société Royale Entomologique de Belgique </source><volume>94</volume>: <fpage>169</fpage>-<lpage>213</lpage>.</mixed-citation></ref><ref id="B72"><mixed-citation xmlns:xlink="http://www.w3.org/1999/xlink" xlink:type="simple"><person-group><name name-style="western"><surname>Turrisi</surname><given-names>GF</given-names></name></person-group> (<year>2004</year>)<article-title> The Evanioidea of the Campadelli Collection (Hymenoptera). (Systematic catalogue of the Campadelli Collection. II).</article-title><source>Annali del Museo Civico di Storia Naturale di Ferrara</source><volume>7</volume>: <fpage>81</fpage>-<lpage>86</lpage>.</mixed-citation></ref><ref id="B80"><mixed-citation xmlns:xlink="http://www.w3.org/1999/xlink" xlink:type="simple"><person-group><name name-style="western"><surname>Yildirim</surname><given-names>E</given-names></name><name name-style="western"><surname>Coruh</surname><given-names>S</given-names></name><name name-style="western"><surname>Kolorov</surname><given-names>J</given-names></name><name name-style="western"><surname>Mald</surname><given-names>M</given-names></name></person-group> (<year>2004</year>)<article-title> The <italic>Gasteruption</italic> (Hymenoptera: Gasteruptiidae) of Turkey.</article-title><source>Linzer Biologische Beitraege </source><volume>36</volume>: <fpage>1349</fpage>-<lpage>1352</lpage>.</mixed-citation></ref><ref id="B43"><mixed-citation xmlns:xlink="http://www.w3.org/1999/xlink" xlink:type="simple"><person-group><name name-style="western"><surname>Madl</surname><given-names>M</given-names></name></person-group> (<year>1987a</year>)<article-title> Eine neue Gasteruption-art aus Finnland (Hymenoptera, Gasteruptiidae).</article-title><source>Entomofauna </source><volume>8</volume>: <fpage>225</fpage>-<lpage>228</lpage>.</mixed-citation></ref><ref id="B52"><mixed-citation xmlns:xlink="http://www.w3.org/1999/xlink" xlink:type="simple"><person-group><name name-style="western"><surname>Malyshev</surname><given-names>SI</given-names></name></person-group> (<year>1965</year>)<article-title/><source>Abteilung fürSystematik, Okologie und Geographie der Tiere </source><volume>92</volume>: <fpage>239</fpage>-<lpage>288</lpage>.</mixed-citation></ref></ref-list></tp:taxon-treatment>
