# Supplementary material for: A revision of the Chinese Gasteruptiidae (Hymenoptera, Evanioidea)
Source: Zookeys. 2012 Nov 2;(237):1–123. doi: 10.3897/zookeys.237.3956 (PMC3496936; doi:10.3897/zookeys.237.3956)
Supplement: XML Treatment for Gasteruption assectoides [file zookeys.237.3956-treatment6.xml]

<!DOCTYPE tp:taxon-treatment
  PUBLIC "-//TaxonX//DTD Taxonomic Treatment Publishing DTD v0 20100105//EN" "tax-treatment-NSO.dtd">
<tp:taxon-treatment xmlns:tp="http://www.plazi.org/taxpub"><tp:treatment-meta><mixed-citation publication-type="journal"><person-group><name><surname>Zhao</surname><given-names>Ke-xin</given-names></name><name><surname>van Achterberg</surname><given-names>Cornelis</given-names></name><name><surname>Xu</surname><given-names>Zai-fu</given-names></name></person-group><article-title>A revision of the Chinese Gasteruptiidae (Hymenoptera, Evanioidea)</article-title><source>Zookeys</source><day>2</day><month>11</month><year>2012</year><volume>2012</volume><issue>237</issue><fpage>1</fpage><lpage>123</lpage><pub-id pub-id-type="doi">10.3897/zookeys.237.3956</pub-id></mixed-citation></tp:treatment-meta><tp:nomenclature><tp:taxon-name>
                        <tp:taxon-name-part taxon-name-part-type="genus">Gasteruption</tp:taxon-name-part>
                        <tp:taxon-name-part taxon-name-part-type="species">assectoides</tp:taxon-name-part>
                    <object-id xmlns:xlink="http://www.w3.org/1999/xlink" xlink:type="simple">urn:lsid:zoobank.org:act:354D4503-A761-4CD6-BB0F-96AE579C6BA1</object-id>
								<object-id xmlns:xlink="http://www.w3.org/1999/xlink" xlink:type="simple">http://species-id.net/wiki/Gasteruption_assectoides</object-id>
								</tp:taxon-name><tp:taxon-status xmlns:xlink="http://www.w3.org/1999/xlink" xlink:type="simple">sp. n.</tp:taxon-status><xref ref-type="fig" rid="F7">Figs 38–46</xref></tp:nomenclature><tp:treatment-sec sec-type="Type material"><title>Type material.</title><p>Holotype, ♀ (CSCS), “[China:] Hubei, Shennongjia Nature Reserve, Banbiyan, 2600 m, 26.VI.2002, Yi-hai Zhong”.</p></tp:treatment-sec><tp:treatment-sec sec-type="Diagnosis"><title>Diagnosis.</title><p>Apex of ovipositor sheath ivory, ivory part 0.8 times as long as hind basitarsus; ovipositor sheath comparatively wide (<xref ref-type="fig" rid="F7">Fig. 45</xref>); ovipositor sheath 0.9 times as long as hind tibia and 0.6 times as long as hind tibia and tarsus combined; occipital carina obsolescent medio-dorsally (<xref ref-type="fig" rid="F7">Fig. 43</xref>) and rather protruding ventro-posteriorly (<xref ref-type="fig" rid="F7">Fig. 38</xref>); antesternal carina narrow; head, laterally mesosoma and scape black; head in anterior view slightly protruding below lower level of eyes by less than basal width of mandible and mandibular condylus near lower level of eyes (<xref ref-type="fig" rid="F7">Fig. 42</xref>); in lateral viewcondylarincision of malar space close to eye (<xref ref-type="fig" rid="F7">Fig. 38</xref>); clypeus with shallow triangular depression at ventral 0.8 (<xref ref-type="fig" rid="F7">Fig. 42</xref>); eyes inconspicuously setose; fourth and fifth antennal segment 1.4 and 1.2 (♀) times as long as third segment, respectively (<xref ref-type="fig" rid="F7">Fig. 46</xref>); apical antennal segment 1.2 times as long as third antennal segment and paler than medial segments; antenna of female yellow-brown apically; sculpture of mesoscutum and head dissimilar, matt (<xref ref-type="fig" rid="F7">Fig. 40</xref>); head dorsally densely coriaceous, but mesoscutum densely rugulose and medio-posteriorly reticulate-rugose; propleuron robust and 0.8 times as long as mesoscutum in front of tegulae (<xref ref-type="fig" rid="F7">Fig. 39</xref>); hind coxa finely transversely striate and rather slender; hind tibia narrow and elongate, without subbasal ivory patch and ventral border slightly convex (<xref ref-type="fig" rid="F7">Fig. 41</xref>); hind basitarsus comparatively long (<xref ref-type="fig" rid="F7">Fig. 41</xref>); hind tibial spurs yellow-brown; hind tarsus dark brown; apical sixth of hypopygium incised and hypopygium pale apically.
                    </p></tp:treatment-sec><tp:treatment-sec sec-type="Description"><title>Description. </title><p>Holotype, female, body length 17.6 mm, of fore wing 9.0 mm.</p><p><italic>Head</italic>. Vertex and frons matt and very finely densely coriaceous, moderately convex (<xref ref-type="fig" rid="F7">Fig. 38</xref>) and without a depression medio-posteriorly (<xref ref-type="fig" rid="F7">Fig. 43</xref>); head gradually narrowed behind eyes and U-shaped excised medio-posteriorly (<xref ref-type="fig" rid="F7">Fig. 43</xref>; more distinctly so if head in plane of vertex); temple 0.7 times as long as eye in dorsal view (<xref ref-type="fig" rid="F7">Fig. 43</xref>); fourth antennal segment 1.4 times as long as third segment and 0.8 times as long as second and third segments combined, fifth antennal segment 1.2 times as long as third segment (<xref ref-type="fig" rid="F7">Fig. 46</xref>), third antennal segment 1.4 times as long as second segment; occipital carina narrow and non-lamelliform medio-dorsally; ocelli comparatively small, OOL 1.8 times as long as diameter of posterior ocellus; face wide (<xref ref-type="fig" rid="F7">Fig. 42</xref>); minimum width of malar space 0.3 times as long as second antennal segment (<xref ref-type="fig" rid="F7">Fig. 38</xref>); clypeus with shallow triangular depression up to dorsal fifth and slightly emarginate (<xref ref-type="fig" rid="F7">Fig. 42</xref>); eye inconspicuously setose.
                    </p><p><italic>Mesosoma</italic>. Length of mesosoma twice its height; pronotal side moderately high and ventrally largely rugulose, without distinct antero-lateral tooth, but angularly protruding (<xref ref-type="fig" rid="F7">Fig. 39</xref>); mesoscutum slightly protruding anteriorly; propleuron robust and<!--PageBreak--> 0.8 times as long as mesoscutum in front of tegulae; antesternal carina narrow and hardly lamelliform; mesoscutum densely rugulose, medio-posteriorly reticulate-rugose and matt; scutellum irregularly rugose (<xref ref-type="fig" rid="F7">Fig. 40</xref>).
                    </p><p><!--PageBreak--><italic>Wings</italic>. First discal cell elongate triangular and with vein 3-CU1 near apical third (<xref ref-type="fig" rid="F7">Fig. 44</xref>).
                    </p><p><italic>Legs</italic>. Hind coxa finely transversely striate, rather slender and with satin sheen; length of hind femur, tibia and basitarsus 4.5, 5.6 and 6.0 times their width, respectively; middle tarsus elongate (<xref ref-type="fig" rid="F7">Fig. 41</xref>), 1.2 times as long as middle tibia; middle femur subparallel-sided and much slenderer than fore femur.
                    </p><p><italic>Metasoma</italic>. Ovipositor sheath 0.2 times as long as body, 0.3 times as long as metasoma and 0.9 times as long as hind tibia; ivory apical part of sheath 0.8 times as long as hind basitarsus; hypopygium shallow v-shaped apically.
                    </p><p><italic>Colour</italic>. Black or black-brown; mandible yellow-brown; antenna apically yellow-brown, tegulae and legs more or less dark brown, but hind tibial spurs yellow-brown; pterostigma dark brown; wing membrane subhyaline.
                    </p><p><italic>Male</italic>. Unknown.
                    </p></tp:treatment-sec><tp:treatment-sec sec-type="Distribution"><title>Distribution.</title><p>China (Hubei).</p></tp:treatment-sec><tp:treatment-sec sec-type="Biology"><title>Biology.</title><p>Unknown. Collected in June in montane zone (2600 m).</p></tp:treatment-sec><tp:treatment-sec sec-type="Etymology"><title>Etymology.</title><p>From the specific name “<italic>assectator</italic>” and “oides” (Latin for “resembling”), because of its superficial similarity to <italic><tp:taxon-name>Gasteruption assectator</tp:taxon-name></italic>.
                    </p><fig id="F7" position="float" orientation="portrait"><label>Figures 38–46.</label><caption><p><italic><tp:taxon-name>Gasteruption assectoides</tp:taxon-name></italic> sp. n., holotype, female. <bold>38</bold> head lateral <bold>39</bold> mesosoma lateral <bold>40</bold> mesoscutum dorsal <bold>41</bold> hind legs <bold>42</bold> head anterior <bold>43</bold> head dorsal <bold>44</bold> fore wing <bold>45</bold> ovipositor sheath <bold>46</bold> the first to sixth antennal segments.</p></caption><graphic xmlns:xlink="http://www.w3.org/1999/xlink" xlink:href="ZooKeys-237-001-g007.jpg" position="float" orientation="portrait" xlink:type="simple"/></fig></tp:treatment-sec></tp:taxon-treatment>
