# Supplementary material for: A revision of the Chinese Gasteruptiidae (Hymenoptera, Evanioidea)
Source: Zookeys. 2012 Nov 2;(237):1–123. doi: 10.3897/zookeys.237.3956 (PMC3496936; doi:10.3897/zookeys.237.3956)
Supplement: XML Treatment for Gasteruption birmanense [file zookeys.237.3956-treatment8.xml]

<!DOCTYPE tp:taxon-treatment
  PUBLIC "-//TaxonX//DTD Taxonomic Treatment Publishing DTD v0 20100105//EN" "tax-treatment-NSO.dtd">
<tp:taxon-treatment xmlns:tp="http://www.plazi.org/taxpub"><tp:treatment-meta><mixed-citation publication-type="journal"><person-group><name><surname>Zhao</surname><given-names>Ke-xin</given-names></name><name><surname>van Achterberg</surname><given-names>Cornelis</given-names></name><name><surname>Xu</surname><given-names>Zai-fu</given-names></name></person-group><article-title>A revision of the Chinese Gasteruptiidae (Hymenoptera, Evanioidea)</article-title><source>Zookeys</source><day>2</day><month>11</month><year>2012</year><volume>2012</volume><issue>237</issue><fpage>1</fpage><lpage>123</lpage><pub-id pub-id-type="doi">10.3897/zookeys.237.3956</pub-id></mixed-citation></tp:treatment-meta><tp:nomenclature><tp:taxon-name>
                        <tp:taxon-name-part taxon-name-part-type="genus">Gasteruption</tp:taxon-name-part>
                        <tp:taxon-name-part taxon-name-part-type="species">birmanense</tp:taxon-name-part>
                    <object-id xmlns:xlink="http://www.w3.org/1999/xlink" xlink:type="simple">http://species-id.net/wiki/Gasteruption_birmanense</object-id>
								</tp:taxon-name><tp:taxon-authority>Pasteels, 1958</tp:taxon-authority><xref ref-type="fig" rid="F10">Figs 63–70</xref><tp:nomenclature-citation-list><tp:nomenclature-citation><tp:taxon-name>Gasteruption birmanense</tp:taxon-name><comment> Pasteels, 1958: 199, fig. 22.</comment></tp:nomenclature-citation></tp:nomenclature-citation-list></tp:nomenclature><tp:treatment-sec sec-type="Type material"><title>Type material.</title><p>Holotype, ♀ (NRS), “N.E. Burma, Kambaiti, 7000 ft., 17.V.[1934], R. Malaise”, “<italic><tp:taxon-name>Gasteruption birmanense</tp:taxon-name></italic> n. sp., J. Pasteels det. 1954”, “Holotype”,<!--PageBreak--> “NHRS-HEVA 000001978”. Paratype, ♂ (NRS), same data but 18.V.1934, “Allotype” and “NHRS-HEVA 000001979”.
                    </p></tp:treatment-sec><tp:treatment-sec sec-type="Additional material"><title>Additional material.</title><p>1 ♀ (ZJUH), “[China:] Hunan, Shimen, Mt. Huping, 14.VII.2009, Jie Zeng”; 1 ♀ (CSCS), “[China:] Sichuan, Wolong Nature Reserve, 27.VII.1981, Li”.</p></tp:treatment-sec><tp:treatment-sec sec-type="Diagnosis"><title>Diagnosis.</title><p>Apex of ovipositor sheath widely ivory (<xref ref-type="fig" rid="F10">Fig. 70</xref>), about 2.8–3.1 times as long as hind basitarsus; ovipositor sheath about 0.8–1.1 times as long as body; occipital carina narrow and non-lamelliform medio-dorsally (<xref ref-type="fig" rid="F10">Fig. 63</xref>) and slightly protruding laterally (<xref ref-type="fig" rid="F10">Fig. 63</xref>); propleuron robust, 0.8–1.0 times as long as mesoscutum in front of tegulae (<xref ref-type="fig" rid="F10">Fig. 64</xref>); antesternal carina narrow; head, laterally mesosoma and scape black; head in anterior view not protruding below lower level of eyes and mandibular condylus near lower level of eyes (<xref ref-type="fig" rid="F10">Fig. 67</xref>); in lateral viewcondylarincision of malar space close to eye (<xref ref-type="fig" rid="F10">Fig. 63</xref>); clypeal ventral depression obsolescent and lateral corners rather protruding forwards; eyes glabrous; fourth and fifth antennal segment 1.3–1.6 and 1.3 (♀) times as long as third segment, respectively, (of ♂ antenna missing, but according to original description fourth segment 3.2 times and third segment as long as second segment); apical antennal segment of ♀ 1.4 times as long as third antennal segment and brown, paler than middle segments; mesoscutum and head matt, head dorsally densely coriaceous and finely punctulate; mesoscutum coriaceous between medium-sized punctures, punctate-reticulate medio-posteriorly; hind coxa coriaceous and with some transverse rugulae dorsally; hind tibia rather slender, with a distinct subbasal ivory patch and ventral border convex (<xref ref-type="fig" rid="F10">Fig. 66</xref>); hind basitarsus comparatively long and medially dark brown, as remainder of hind tarsus (<xref ref-type="fig" rid="F10">Fig. 66</xref>); hind tibial spurs dark brown; incision of hypopygium deep, slit-shaped.
                    </p></tp:treatment-sec><tp:treatment-sec sec-type="Description"><title>Description.</title><p>Holotype, female, body length 15.1 mm.</p><p><italic>Head</italic>. Vertex and frons matt, densely coriaceous and finely punctulate (<xref ref-type="fig" rid="F10">Fig. 68</xref>), convex medio-posteriorly (<xref ref-type="fig" rid="F10">Fig. 63</xref>); head comparatively weakly narrowed behind eyes; temple 0.6 times as long as eye in dorsal view (<xref ref-type="fig" rid="F10">Fig. 68</xref>); fourth antennal segment 1.6 times as long as third segment and as long as second and third segments combined, fifth antennal segment 1.3 times as long as third segment, third antennal segment 1.8 times as long as second segment; occipital carina narrow and non-lamelliform medio-dorsally; OOL 1.6 times as long as diameter of posterior ocellus; face rather wide (<xref ref-type="fig" rid="F10">Fig. 67</xref>); minimum width of malar space 0.2 times as long as second antennal segment (<xref ref-type="fig" rid="F10">Fig. 63</xref>); clypeus without distinct depression, its lateral corners rather protruding forwards and medio-ventrally slightly emarginate; eye glabrous.
                    </p><p><italic>Mesosoma</italic>. Length of mesosoma 1.9 times its height; pronotal side comparatively elongate (<xref ref-type="fig" rid="F10">Fig. 64</xref>) and ventrally coriaceous and partly rugulose, with a distinct antero-lateral tooth; mesoscutum not protruding anteriorly; propleuron robust, 0.8 times as long as mesoscutum in front of tegulae (<xref ref-type="fig" rid="F10">Fig. 64</xref>); antesternal carina narrow and narrowly lamelliform; mesoscutum densely coriaceous and with many medium-sized punctures (but less so on lateral lobes), matt and medio-posteriorly punctate-reticulate (<xref ref-type="fig" rid="F10">Fig. 65</xref>); scutellum coriaceous.
                    </p><p><italic>Wings</italic>. Fore wing: first discal cell subparallel-sided and with outer posterior corner rounded (<xref ref-type="fig" rid="F10">Fig. 69</xref>), glabrous; vein SR1 weakly bent.
                    </p><p><!--PageBreak--><italic>Legs</italic>. Hind coxa coriaceous and with some transverse rugulae dorsally, slender; length of hind femur, tibia and basitarsus 4.6, 5.2 and 6.7 times their width, respectively (<xref ref-type="fig" rid="F10">Fig. 66</xref>); middle tarsus 1.3 times as long as middle tibia; middle femur subparallel-sided and somewhat slenderer than fore femur.<!--PageBreak-->
                    </p><p><italic>Metasoma</italic>. Ovipositor sheath 5.2 times as long as hind tibia, 3.1 times as long as hind tibia and tarsus, 1.4 times metasoma and 1.1 times body; ivory part of sheath 2.8 times as long as hind basitarsus; apical half of hypopygium incised.
                    </p><p><italic>Colour</italic>. Black; mandible largely yellow-brown; antenna dark brown, but apically brown; fore and middle legs brown, but tibiae ivory basally and coxae dark brown; hind leg dark brown but tibia with ivory subbasal patch ventrally; second-third metasomal tergites more or less brown, tegulae largely dark brown; pterostigma brown; wing membrane slightly infuscate.
                    </p><p><italic>Male</italic>. Paratype. Head behind eyes roundly narrowed in dorsal view; occipital carina narrow and non-lamelliform medio-dorsally; face wide; antenna missing but according to original description third antennal segment as long as second segment; fourth segment 3.2 times as long as third segment and 1.6 times as long as second and third segments combined; vertex coriaceous, matt; eye glabrous; frons rather convex; propleuron rather robust and 0.8 times as long as mesoscutum in front of tegulae; antesternal carina non-lamelliform and narrow; mesoscutum densely coriaceous, without distinct punctures and posteriorly rugose and rugulose; hind coxa slender in dorsal view; hind leg coloured as in female; paramere dark brown and apically brown; body length 13.3 mm. Very similar to female, but less coarsely sculptured.
                    </p><p><italic>Variation</italic>. Specimen from Hunan: Body length 10.7 mm, ovipositor sheath 0.8 times as long as body, 1.3 times as long as metasoma and 4.3 times as long as hind tibia; ivory part of sheath 3.1 times as long as hind basitarsus; third antennal segment 1.6 times as long as second segment, fourth antennal segment as long as fifth segment and 1.3 times as long as third segment; propleuron as long as mesoscutum in front of tegulae.
                    </p></tp:treatment-sec><tp:treatment-sec sec-type="Distribution"><title>Distribution.</title><p>Oriental China (Hunan, Sichuan); Burma.</p></tp:treatment-sec><tp:treatment-sec sec-type="Biology"><title>Biology.</title><p>Unknown. Collected in May and July.</p></tp:treatment-sec><tp:treatment-sec sec-type="Notes"><title>Notes.</title><p>Very similar to <italic><tp:taxon-name>Gasteruption sinense</tp:taxon-name></italic> var. <italic>minus</italic> Kieffer, 1924 from China, but differs by having the propleuron about 0.8 times mesoscutum in front of tegulae (1.0–1.3 times in <italic><tp:taxon-name>Gasteruption sinense</tp:taxon-name></italic> var. <italic>minus</italic> Kieffer, 1924) and occipital carina narrow medio-dorsally (narrow lamelliform).
                    </p><fig id="F10" position="float" orientation="portrait"><label>Figures 63–70.</label><caption><p><italic><tp:taxon-name>Gasteruption birmanense</tp:taxon-name></italic> Pasteels, 1958, holotype, female. <bold>63</bold> head lateral <bold>64</bold> mesosoma lateral <bold>65</bold> mesoscutum dorsal <bold>66</bold> hind leg <bold>67</bold> head anterior <bold>68</bold> head dorsal <bold>69</bold> fore wing <bold>70</bold> apex of ovipositor sheath.</p></caption><graphic xmlns:xlink="http://www.w3.org/1999/xlink" xlink:href="ZooKeys-237-001-g010.jpg" position="float" orientation="portrait" xlink:type="simple"/></fig></tp:treatment-sec></tp:taxon-treatment>
