# Supplementary material for: A revision of the Chinese Gasteruptiidae (Hymenoptera, Evanioidea)
Source: Zookeys. 2012 Nov 2;(237):1–123. doi: 10.3897/zookeys.237.3956 (PMC3496936; doi:10.3897/zookeys.237.3956)
Supplement: XML Treatment for Gasteruption coloratum [file zookeys.237.3956-treatment9.xml]

<!DOCTYPE tp:taxon-treatment
  PUBLIC "-//TaxonX//DTD Taxonomic Treatment Publishing DTD v0 20100105//EN" "tax-treatment-NSO.dtd">
<tp:taxon-treatment xmlns:tp="http://www.plazi.org/taxpub"><tp:treatment-meta><mixed-citation publication-type="journal"><person-group><name><surname>Zhao</surname><given-names>Ke-xin</given-names></name><name><surname>van Achterberg</surname><given-names>Cornelis</given-names></name><name><surname>Xu</surname><given-names>Zai-fu</given-names></name></person-group><article-title>A revision of the Chinese Gasteruptiidae (Hymenoptera, Evanioidea)</article-title><source>Zookeys</source><day>2</day><month>11</month><year>2012</year><volume>2012</volume><issue>237</issue><fpage>1</fpage><lpage>123</lpage><pub-id pub-id-type="doi">10.3897/zookeys.237.3956</pub-id></mixed-citation></tp:treatment-meta><tp:nomenclature><tp:taxon-name>
                        <tp:taxon-name-part taxon-name-part-type="genus">Gasteruption</tp:taxon-name-part>
                        <tp:taxon-name-part taxon-name-part-type="species">coloratum</tp:taxon-name-part>
                    <object-id xmlns:xlink="http://www.w3.org/1999/xlink" xlink:type="simple">urn:lsid:zoobank.org:act:F333ED0F-6E1E-4F76-A4B8-0A7BA7E30E09</object-id>
								<object-id xmlns:xlink="http://www.w3.org/1999/xlink" xlink:type="simple">http://species-id.net/wiki/Gasteruption_coloratum</object-id>
								</tp:taxon-name><tp:taxon-status xmlns:xlink="http://www.w3.org/1999/xlink" xlink:type="simple">sp. n.</tp:taxon-status><xref ref-type="fig" rid="F11">Figs 71–78</xref></tp:nomenclature><tp:treatment-sec sec-type="Type material"><title>Type material.</title><p>Holotype, ♀ (ZJUH), “[China:] Xinjiang, Kuerle, 1985, En-zhen Wang”.</p></tp:treatment-sec><tp:treatment-sec sec-type="Diagnosis"><title>Diagnosis.</title><p>Head subtruncate medio-posteriorly; posteriorly vertex moderately convex in lateral view (<xref ref-type="fig" rid="F11">Fig. 71</xref>); head black dorsally; hind coxa and femur yellow- or orange-brown; hind tibia black and subbasally ivory and less swollen (<xref ref-type="fig" rid="F11">Fig. 74</xref>); hind basitarsus mainly ivory and only basally dark brown and second segment medially ivory (<xref ref-type="fig" rid="F11">Fig. 74</xref>); metasoma yellow-brown; mesoscutum rather densely setose laterally (<xref ref-type="fig" rid="F11">Fig. 73</xref>); mesopleuron red-brown and weakly sculptured (<xref ref-type="fig" rid="F11">Fig. 72</xref>); ovipositor sheath <!--PageBreak-->about 4.0 times as long as hind tibia and tarsus combined, 1.9 times as long as metasoma and about 7.0 times as long as hind tibia; apical 0.5 of hypopygium of female slit-like incised, ; occipital carina obsolescent medio-dorsally (<xref ref-type="fig" rid="F11">Fig. 76</xref>).
                    </p></tp:treatment-sec><tp:treatment-sec sec-type="Description"><title>Description.</title><p>Holotype, female, body length 14.0 mm, of fore wing 6.5 mm.</p><p><italic>Head</italic>. Head directly narrowed behind eyes and weakly curved laterally (<xref ref-type="fig" rid="F11">Fig. 76</xref>); temple 0.6 times as long as eye in dorsal view; vertex and frons with satin sheen and rather sparsely very finely punctulate; vertex convex posteriorly (<xref ref-type="fig" rid="F11">Fig. 71</xref>) and without<!--PageBreak--> a depression medio-posteriorly (<xref ref-type="fig" rid="F11">Fig. 76</xref>); occipital carina narrow and non-lamelliform medio-dorsally (<xref ref-type="fig" rid="F11">Fig. 71</xref>); third antennal segment 1.7 times as long as second segment; forth antennal segment 1.5 times as long as third segment; fifth antennal segment 1.1 times as long as third segment (<xref ref-type="fig" rid="F11">Fig. 78</xref>); eye setose (<xref ref-type="fig" rid="F11">Fig. 71</xref>); OOL 1.3 times as long as diameter of posterior ocellus; minimum width of malar space 0.2 times as long as second antennal segment; clypeus without directly depression.
                    </p><p><italic>Mesosoma</italic>. Length of mesosoma 2.2 times as long as its height; length of propleuron 0.8 times as long as mesoscutum in front of tegulae (<xref ref-type="fig" rid="F11">Fig. 72</xref>); side of pronotum with satin sheen and sparsely finely punctulate, slightly rugulose, antero-ventrally distinctly rugose especially, with a distinct antero-lateral tooth; mesoscutum with satin sheen and moderately densely punctate, interspaces with small punctulate and finely rugulose (<xref ref-type="fig" rid="F11">Fig. 73</xref>); posteriorly and laterally with rugulose-punctate, scutellum with punctate and irregularly rugulose; propodeum reticulate-rugose, medio-longitudinal carina indistinct.
                    </p><p><italic>Wings</italic>. Fore wing: first discal cell parallel-sided and with outer posterior corner rounded (<xref ref-type="fig" rid="F11">Fig. 77</xref>).
                    </p><p><italic>Legs</italic>. Hind coxa matt, moderately slender and with transversely rugose dorsally; length of hind femur, tibia and basitarsus 4.0, 4.6 and 5.0 times as long as their width, respectively (<xref ref-type="fig" rid="F11">Fig. 74</xref>); middle tarsus 1.3 times as long as middle tibia.
                    </p><p><italic>Metasoma</italic>. Ovipositor sheath 1.3–1.4 times as long as body, 1.9 times as long as metasoma and 7.0 times as long as hind tibia.
                    </p><p><italic>Colour</italic>. Red-brown; head black; antenna (except for first black basal segment) dark brown; mandible orange brown, apex dark brown; legs mainly orange brown, fore and middle tibiae laterally with ivory longitudinal patches; hind tibia black, subbasal patch ivory, basitarsus mainly ivory and basally dark brown, second tarsomere medially ivory; metasoma orange brown; ovipositor sheath black-brown, besides of apically brown; pterostigma dark brown.
                    </p><p><italic>Male</italic>. Unknown.
                    </p></tp:treatment-sec><tp:treatment-sec sec-type="Distribution"><title>Distribution.</title><p>Palaearctic China (Xinjiang).</p></tp:treatment-sec><tp:treatment-sec sec-type="Etymology"><title>Etymology.</title><p>Named after the multi-coloured hind legs; “coloratus” is “coloured” in Latin.</p><fig id="F11" position="float" orientation="portrait"><label>Figures 71–78.</label><caption><p><italic><tp:taxon-name>Gasteruption coloratum</tp:taxon-name></italic> sp. n., holotype, female. <bold>71</bold> head lateral <bold>72</bold> mesosoma lateral <bold>73</bold> mesoscutum dorsal <bold>74</bold> hind leg <bold>75</bold> head anterior <bold>76</bold> head dorsal <bold>77</bold> fore wing <bold>78</bold> antenna.</p></caption><graphic xmlns:xlink="http://www.w3.org/1999/xlink" xlink:href="ZooKeys-237-001-g011.jpg" position="float" orientation="portrait" xlink:type="simple"/></fig></tp:treatment-sec></tp:taxon-treatment>
