# Supplementary material for: A revision of the Chinese Gasteruptiidae (Hymenoptera, Evanioidea)
Source: Zookeys. 2012 Nov 2;(237):1–123. doi: 10.3897/zookeys.237.3956 (PMC3496936; doi:10.3897/zookeys.237.3956)
Supplement: XML Treatment for Gasteruption corniculigerum [file zookeys.237.3956-treatment10.xml]

<!DOCTYPE tp:taxon-treatment
  PUBLIC "-//TaxonX//DTD Taxonomic Treatment Publishing DTD v0 20100105//EN" "tax-treatment-NSO.dtd">
<tp:taxon-treatment xmlns:tp="http://www.plazi.org/taxpub"><tp:treatment-meta><mixed-citation publication-type="journal"><person-group><name><surname>Zhao</surname><given-names>Ke-xin</given-names></name><name><surname>van Achterberg</surname><given-names>Cornelis</given-names></name><name><surname>Xu</surname><given-names>Zai-fu</given-names></name></person-group><article-title>A revision of the Chinese Gasteruptiidae (Hymenoptera, Evanioidea)</article-title><source>Zookeys</source><day>2</day><month>11</month><year>2012</year><volume>2012</volume><issue>237</issue><fpage>1</fpage><lpage>123</lpage><pub-id pub-id-type="doi">10.3897/zookeys.237.3956</pub-id></mixed-citation></tp:treatment-meta><tp:nomenclature><tp:taxon-name>
                        <tp:taxon-name-part taxon-name-part-type="genus">Gasteruption</tp:taxon-name-part>
                        <tp:taxon-name-part taxon-name-part-type="species">corniculigerum</tp:taxon-name-part>
                    <object-id xmlns:xlink="http://www.w3.org/1999/xlink" xlink:type="simple">http://species-id.net/wiki/Gasteruption_corniculigerum</object-id>
								</tp:taxon-name><tp:taxon-authority>Enderlein, 1913</tp:taxon-authority><xref ref-type="fig" rid="F12">Figs 79</xref><xref ref-type="fig" rid="F13">94</xref><tp:nomenclature-citation-list><tp:nomenclature-citation><tp:taxon-name>Gasteruption corniculigerum</tp:taxon-name><comment> Enderlein, 1913: 322–323; <xref ref-type="bibr" rid="B17">Hedicke 1939</xref>: 27; <xref ref-type="bibr" rid="B59">Pasteels 1958</xref>: 176–177, fig. 1.</comment></tp:nomenclature-citation></tp:nomenclature-citation-list></tp:nomenclature><tp:treatment-sec sec-type="Type material"><title>Type material.</title><p>Lectotype here designated, ♀ (DEI), “[China:] Formosa [= Taiwan], Taihorin, 7.VIII.1911, H. Sauter”, “Syntypus”, “<italic><tp:taxon-name>Gasteruption corniculigerum</tp:taxon-name></italic> Enderl., ♀, Type, Dr. Enderlein, det. 1913”, “Dtsch. Entomol. Institut Berlin”. Paralectotypes: <!--PageBreak-->1 ♂ (DEI), topotypic and same date. In DEI and PAN are 3 female paralectotypes (from Taihorin, Kosempo and Silam) and 1 male paralectotype (from Kankau or Koshun).
                    </p></tp:treatment-sec><tp:treatment-sec sec-type="Additional material"><title>Additional material.</title><p>1 ♀ (ZJUH), “[China:] Zhejiang, West Mt. Tianmu, 30.V.1998”; 1 ♂ (ZJUH), “[China:] Zhejiang, Songyang, XI.1986, Han-lin Chen”; 1 ♀ (ZJUH), “[China:] Fujian, Fuzhou, 2.X.1983, Nai-quan Lin”; 1 ♂ (ZJUH),<!--PageBreak--> “[China:] Fujian, Fuzhou, 13.VIII.1989, Chang-ming Liu”; 1 ♂ (ZJUH), “[China:] Fujian, Fuzhou, 3.X.1990, Nai-quan Lin”; 1 ♀ (ZJUH), “[China:] Fujian, Fuzhou, Jinshan, 23.VI.1986, Jing-zhang Zhao”; 1 ♂ (ZJUH), “[China:] Fujian, Fuzhou, 9.VI.1988, Xiu-fu Zhao”; 1 ♀ (ZJUH), “[China:] Fujian, Fuzhou, Jinshan, 19–26.IV.1990, Xiu-fu Zhao”; 1 ♀ (ZJUH), “[China:] Fujian, Fuzhou, 31.X.1954, H. F. Chao [= Xiu-fu Zhao] Coll”; 1 ♂ (ZJUH), “[China:] Fujian, Nanjing, 28.VII.1988, Xiao-lin Lin”; 1 ♀ (NMNS) “[China:] Taiwan, Taitung, Taiyuan, 21.VII.2000, M.L. Chan”; 1 ♂ (id.), “[China:] Taiwan, Paling, 18.VII.1980 , B. S. Chang”; 1 ♀ (TARI), “[China:] Taiwan, Musha, 25.VI-5.VII.1947, Maa, Chen &amp; Lin”; 1 ♀ (TARI), “[China:] Formosa [= Taiwan], Suo, 19.VII.1938”; 1 ♀ (TARI), “[China:] Taiwan, KAGI, 16.IV.1967, S. Toyota”; 1 ♂ (TARI), [China:] ?Taiwan, Takezaki, 3.V.1931, T. Shiraki”; 1 ♀ (TARI), “[China:] Taiwan, Suisha, 21.I.1927, J. Sonan”; 1 ♂ (TARI), [China:] Taiwan, Funkiko, Arisan, 10.VII.1937, J. Sonan”; 1 ♀ (TARI), “[China:] Taiwan, Koshun, IV.1918, T. Shiraki”; 1 ♂ (TARI), “[China:] Formosa [= Taiwan], Koshun, 25.IV.–25.V.1918, J. Sonan, K. Miyake, M. Yoshino”; 1 ♀ (SCAU), “[China:] Guangdong, Nanling Nature Reserve, 16.X.2007, Zai-fu Xu”; 1 ♂ (ZJUH), “[China:] Guangxi, Tianlin, Qingping, 30.V.1982, Jun-hua He”; 1 ♀ (ZJUH), “[China:] Hainan, Baisha, Mt. Yinggeling, 1–2.V.2008, Jing-xian Liu”; 2 ♀ (SCAU), “[China:] Hunan, Mt. Huping, 11–13.VII.2009, Shi-hong Wang”; 1 ♀ (SCAU), “[China:] Hunan, Mt. Huping, Shinianzigou, 9.VII.2009, Ya-li Tang”; 9 ♀ (SCAU), “[China:] Guizhou, Mayang River, 2.X.2007, Cui-hong Xie”; 4 ♀ (SCAU), “[China:] Guizhou, Daheba, 27.IX.2007, Jie-min Yao”; 2 ♀ (ZJUH), “[China:] Guizhou, Suiyang, Kuankuoshui Nature Reserve, Qinggangtang, 8.VI.2010, Pu Tang”; 1 ♀ (ZJUH), “[China:] Guizhou, Tianzhu, VIII.2009, Yang-wen Wang”.</p></tp:treatment-sec><tp:treatment-sec sec-type="Diagnosis"><title>Diagnosis.</title><p>White apical part of ovipositor sheath (<xref ref-type="fig" rid="F12">Fig. 86</xref>) about 2.8–3.5 times as long as hind basitarsus; ovipositor sheath about 1.0–1.1 times as long as body and 1.5–1.8 times as long as metasoma; head directly narrowed in dorsal view (<xref ref-type="fig" rid="F12">Figs 84</xref>, <xref ref-type="fig" rid="F13">92</xref>); vertex with satin sheen and very finely and sparsely punctulate and in front of occipital carina with shallow triangular depression medio-posteriorly (<xref ref-type="fig" rid="F12">Figs 84</xref>, <xref ref-type="fig" rid="F13">92</xref>); occipital carina wide and lamelliform medio-dorsally (<xref ref-type="fig" rid="F12">Figs 79</xref>, <xref ref-type="fig" rid="F13">87</xref>), and distinctly protruding ventro-posteriorly (<xref ref-type="fig" rid="F12">Figs 79</xref>, <xref ref-type="fig" rid="F13">87</xref>); third antennal segment of ♀ 1.6–1.8 times as long as second segment; frons very finely punctulate, with satin sheen; vertex slightly convex medio-posteriorly and with deep cleft in front of occipital carina in lateral view (<xref ref-type="fig" rid="F12">Figs 79</xref>, <xref ref-type="fig" rid="F13">84</xref>); propleuron moderately slender and 1.0–1.2 times as long as mesoscutum in front of tegulae (<xref ref-type="fig" rid="F12">Figs 80</xref>, <xref ref-type="fig" rid="F13">88</xref>); antesternal carina narrow; head in anterior view not protruding below lower level of eyes and mandibular condylus near lower level of eyes (<xref ref-type="fig" rid="F12">Figs 83</xref>, <xref ref-type="fig" rid="F13">91</xref>); in lateral viewcondylarincision of malar space very close to eye (<xref ref-type="fig" rid="F12">Figs 79</xref>, <xref ref-type="fig" rid="F13">87</xref>); eyes glabrous; fourth and fifth antennal segment of ♀ 1.3–1.4 (♂ 1.9–2.3) and ♀ 1.1–1.3 (♂ 1.8–2.1) times as long as third segment, respectively (<xref ref-type="fig" rid="F13">Fig. 94</xref>); apical antennal segment of ♀ 1.2 times as long as third antennal segment and its colour similar to colour of medial segments; antenna of female dark brown; mesoscutum with satin sheen and coriaceous with spaced medium-sized crater-like punctures and with coarse transverse rugae medio-posteriorly (<xref ref-type="fig" rid="F12">Figs 81</xref>, 89); lateral lobe of mes<!--PageBreak-->oscutum mainly coriaceous, laterally transversely rugulose and with few superficial punctures in lateral view (<xref ref-type="fig" rid="F12">Figs 81</xref>, <xref ref-type="fig" rid="F13">89</xref>); hind coxa transversely rugose dorsally, mainly coriaceous; hind tibia weakly swollen, resulting in a slightly convex ventral border<!--PageBreak--> (<xref ref-type="fig" rid="F12">Figs 82</xref>, <xref ref-type="fig" rid="F13">90</xref>), with a distinct subbasal ivory patch; apical half of hind basitarsus white (<xref ref-type="fig" rid="F12">Figs 82</xref>, <xref ref-type="fig" rid="F13">90</xref>); hind tibial spurs dark brown; apical 0.55 of hypopygium incised; head, mesosoma laterally and scape black.
                    </p></tp:treatment-sec><tp:treatment-sec sec-type="Description"><title>Description.</title><p>Lectotype, female, body length 16.7 mm.</p><p><italic>Head</italic>. Vertex and frons with satin sheen and very finely densely punctulate; vertex slightly convex in lateral view (<xref ref-type="fig" rid="F12">Fig. 79</xref>), medio-posteriorly with shallow triangular depression and with deep cleft in front of occipital carina (<xref ref-type="fig" rid="F12">Fig. 84</xref>); head directly narrowed behind eyes, subconical (<xref ref-type="fig" rid="F12">Fig. 84</xref>); temple 0.7 times as long as eye in dorsal view; fourth antennal segment 1.4 times as long as third segment and nearly as long as second and third segments combined, fifth antennal segment 1.3 times as long as third segment, third antennal segment 1.8 times as long as second segment; occipital carina wide and lamelliform medio-dorsally (<xref ref-type="fig" rid="F12">Fig. 79</xref>); OOL 1.3 times as long as diameter of posterior ocellus; face rather wide (<xref ref-type="fig" rid="F12">Fig. 83</xref>); malar space partly absent because mandibular condyles reaching eye (<xref ref-type="fig" rid="F12">Fig. 79</xref>); clypeus without depression, its lateral corners not protruding forwards and medio-ventrally slightly emarginate; eye glabrous.
                    </p><p><italic>Mesosoma</italic>. Length of mesosoma twice its height; pronotal side moderately low and ventrally reticulate, but posteriorly largely smooth (<xref ref-type="fig" rid="F12">Fig. 80</xref>), with a small antero-lateral tooth; mesoscutum hardly protruding anteriorly; propleuron comparatively slender, 1.1 times as long as mesoscutum in front of tegulae; antesternal carina narrow and narrowly lamelliform; mesoscutum densely coriaceous and with mostly spaced small to medium-sized and crater-like punctures (<xref ref-type="fig" rid="F12">Fig. 81</xref>) and with satin sheen, medio-posteriorly with coarse transverse rugae (<xref ref-type="fig" rid="F12">Fig. 81</xref>); scutellum superficially coriaceous.
                    </p><p><italic>Wings</italic>. Fore wing: first discal cell parallel-sided and with outer posterior corner hardly angulate (<xref ref-type="fig" rid="F12">Fig. 85</xref>; cf. ♂ <xref ref-type="fig" rid="F13">Fig. 93</xref>); vein SR1 distinctly bent.
                    </p><p><italic>Legs</italic>. Hind coxa with satin sheen, moderately slender, coriaceous and dorsally largely transversely rugose; length of hind femur, tibia and basitarsus 4.4, 4.9 and 6.4 times their width, respectively; hind tibia weakly swollen, resulting in a slightly convex ventral border (<xref ref-type="fig" rid="F12">Fig. 82</xref>); middle tarsus 1.3 times as long as middle tibia; middle femur subparallel-sided and slightly slenderer than fore femur.
                    </p><p><italic>Metasoma</italic>. Ovipositor sheath 1.1 times as long as body, 1.7 times as long as metasoma, 3.5 times as long as hind tibia and tarsus combined and 5.6 times as long as hind tibia; white apical part 3.0 times as long as hind basitarsus and 0.17 times total length of sheath; apical 0.55 of hypopygium slit-shaped incised.
                    </p><p><italic>Colour</italic>. Black or black-brown; mandible, tegulae and legs largely dark brown, but fore and middle tibiae basally, fore basitarsus, basal 0.6 of middle basitarsus, large subbasal patch of hind tibia and apical 0.6 of hind basitarsus ivory; apical sixth of ovipositor sheath widely white; pterostigma dark brown; wing membrane slightly infuscate (less than in male).
                    </p><p><italic>Male</italic>. Paralectotype: head behind eyes more gradually narrowed in dorsal view than in female and shiny (<xref ref-type="fig" rid="F13">Fig. 92</xref>); occipital carina wide lamelliform medio-dorsally (<xref ref-type="fig" rid="F13">Fig. 87</xref>) and medio-posterior depression obsolescent (<xref ref-type="fig" rid="F13">Fig. 92</xref>); face rather narrow (<xref ref-type="fig" rid="F13">Fig. 91</xref>); third antennal segment 1.4 times as long as second segment (<xref ref-type="fig" rid="F13">Fig. 94</xref>); fourth segment 2.3 times as long as third segment, 1.3 times as long as second and third segments combined and fifth <!--PageBreak-->segment 2.1 times third segment; propleuron rather slender and 1.1 times as long as mesoscutum in front of tegulae (<xref ref-type="fig" rid="F13">Fig. 88</xref>); hind leg coloured as in female but only basal half of fore basitarsus, basal third of middle tarsus ivory and hind basitarsus dark brown (<xref ref-type="fig" rid="F13">Fig. 90</xref>); genitalia missing; body length 16 mm, of fore wing 6.7 mm. Very similar to lectotype.
                    </p><p><italic>Variation</italic>. Chinese specimens: Female: body length 13.0–20.0 mm, of fore wing 6.7–9.0 mm. Ovipositor sheath 1.0–1.1 times as long as body, 1.5–1.8 times as long as metasoma, 5.2–5.7 times as long as hind tibia; its apical ivory or white part 2.8–3.5 times as long as hind basitarsus; temple 0.6–0.7 times as long as eye in dorsal view; third antennal segment 1.6–1.8 times as long as second segment, fourth antennal segment 1.3–1.4 times as long as third segment, fifth antennal segment 1.1–1.2 times as long as third segment; length of mesosoma 1.9–2.2 times as long as its height; propleuron 1.0–1.2 times as long as mesoscutum in front of tegulae; propodeum reticulate-rugose or reticulate. Male: body length 12.5–17.0 mm, of fore wing 6.0–7.2 mm; temple 0.5–0.6 times as long as eye in dorsal view; third antennal segment 1.2 times as long as second segment, fourth antennal segment 1.9–2.1 times as long as third segment, fifth antennal segment 1.8–2.0 times as long as third segment; length of mesosoma 1.8 times as long as its height; propleuron 1.0–1.1 times as long as mesoscutum in front of tegulae.
                    </p></tp:treatment-sec><tp:treatment-sec sec-type="Distribution"><title>Distribution.</title><p>Oriental China (Zhejiang, Fujian, Taiwan, Hunan, Guangdong, Guangxi, Hainan, Guizhou).</p></tp:treatment-sec><tp:treatment-sec sec-type="Biology"><title>Biology.</title><p>Unknown. Collected in January, April–October.</p><fig id="F12" position="float" orientation="portrait"><label>Figures 79–86.</label><caption><p><italic><tp:taxon-name>Gasteruption corniculigerum</tp:taxon-name></italic> Enderlein, 1913, lectotype, female. <bold>79</bold> head lateral <bold>80</bold> mesosoma lateral <bold>81</bold> mesoscutum dorsal <bold>82</bold> hind leg <bold>83</bold> head anterior <bold>84</bold> head dorsal <bold>85</bold> fore wing <bold>86</bold> apex of ovipositor sheath.</p></caption><graphic xmlns:xlink="http://www.w3.org/1999/xlink" xlink:href="ZooKeys-237-001-g012.jpg" position="float" orientation="portrait" xlink:type="simple"/></fig><fig id="F13" position="float" orientation="portrait"><label>Figures 87–94.</label><caption><p><italic><tp:taxon-name>Gasteruption corniculigerum</tp:taxon-name></italic> Enderlein, 1913, paralectotype, male. <bold>87</bold> head lateral <bold>88</bold> mesosoma lateral <bold>89</bold> mesoscutum dorsal <bold>90</bold> hind legs <bold>91</bold> head anterior <bold>92</bold> head dorsal <bold>93</bold> fore wing <bold>94</bold> the first to fifth antennal segments.</p></caption><graphic xmlns:xlink="http://www.w3.org/1999/xlink" xlink:href="ZooKeys-237-001-g013.jpg" position="float" orientation="portrait" xlink:type="simple"/></fig></tp:treatment-sec><ref-list><ref id="B17"><mixed-citation xmlns:xlink="http://www.w3.org/1999/xlink" xlink:type="simple"><person-group><name name-style="western"><surname>Hedicke</surname><given-names>H</given-names></name></person-group> (<year>1939</year>)<source> Hymenopterorum Catalogus 11, Gasteruptiidae.</source><publisher-name>W. Junk</publisher-name>, <publisher-loc>'s-Gravenhage</publisher-loc>, <lpage>54</lpage> pp.</mixed-citation></ref><ref id="B59"><mixed-citation xmlns:xlink="http://www.w3.org/1999/xlink" xlink:type="simple"><person-group><name name-style="western"><surname>Pasteels</surname><given-names>JJ</given-names></name></person-group> (<year>1958</year>)<article-title> Révision du genre <italic>Gasteruption</italic> (Hymenoptera, Evanioidea, Gasteruptionidae). V. Espèces indomalaises.</article-title><source>Bulletin et Annales de la Société Royale Entomologique de Belgique </source><volume>94</volume>: <fpage>169</fpage>-<lpage>213</lpage>.</mixed-citation></ref></ref-list></tp:taxon-treatment>
