# Supplementary material for: A revision of the Chinese Gasteruptiidae (Hymenoptera, Evanioidea)
Source: Zookeys. 2012 Nov 2;(237):1–123. doi: 10.3897/zookeys.237.3956 (PMC3496936; doi:10.3897/zookeys.237.3956)
Supplement: XML Treatment for Gasteruption dilutum [file zookeys.237.3956-treatment11.xml]

<!DOCTYPE tp:taxon-treatment
  PUBLIC "-//TaxonX//DTD Taxonomic Treatment Publishing DTD v0 20100105//EN" "tax-treatment-NSO.dtd">
<tp:taxon-treatment xmlns:tp="http://www.plazi.org/taxpub"><tp:treatment-meta><mixed-citation publication-type="journal"><person-group><name><surname>Zhao</surname><given-names>Ke-xin</given-names></name><name><surname>van Achterberg</surname><given-names>Cornelis</given-names></name><name><surname>Xu</surname><given-names>Zai-fu</given-names></name></person-group><article-title>A revision of the Chinese Gasteruptiidae (Hymenoptera, Evanioidea)</article-title><source>Zookeys</source><day>2</day><month>11</month><year>2012</year><volume>2012</volume><issue>237</issue><fpage>1</fpage><lpage>123</lpage><pub-id pub-id-type="doi">10.3897/zookeys.237.3956</pub-id></mixed-citation></tp:treatment-meta><tp:nomenclature><tp:taxon-name>
                        <tp:taxon-name-part taxon-name-part-type="genus">Gasteruption</tp:taxon-name-part>
                        <tp:taxon-name-part taxon-name-part-type="species">dilutum</tp:taxon-name-part>
                    <object-id xmlns:xlink="http://www.w3.org/1999/xlink" xlink:type="simple">http://species-id.net/wiki/Gasteruption_dilutum</object-id>
								</tp:taxon-name><tp:taxon-authority>Semenov, 1892</tp:taxon-authority><xref ref-type="fig" rid="F14">Figs 95–102</xref><tp:nomenclature-citation-list><tp:nomenclature-citation><tp:taxon-name>Gasteryption dilutum</tp:taxon-name><comment> Semenov, 1892: 211–212.</comment></tp:nomenclature-citation><tp:nomenclature-citation><tp:taxon-name>Gasteruption dilutum</tp:taxon-name><comment>; <xref ref-type="bibr" rid="B70">Szépligeti 1903</xref>: 369; <xref ref-type="bibr" rid="B33">Kieffer 1912</xref>: 231, 271; <xref ref-type="bibr" rid="B17">Hedicke 1939</xref>: 8.</comment></tp:nomenclature-citation></tp:nomenclature-citation-list></tp:nomenclature><tp:treatment-sec sec-type="Type material"><title>Type material.</title><p>Holotype of <italic><tp:taxon-name>Gasteruption dilutum</tp:taxon-name></italic>, ♂ (ZISP), “[NW China: Xinjiang,] Oaz. Sandzhu [= Sandhu oasis], 20.VII.[18]90, (1800 m), [B.] Grombtsjevskij”, round golden label, “<italic><tp:taxon-name>Gasteryption dilutum</tp:taxon-name></italic> m., typ. ♂ un., AS. X.[18]91”.
                    </p></tp:treatment-sec><tp:treatment-sec sec-type="Diagnosis"><title>Diagnosis.</title><p>Head without a depression in front of occipital carina; propleuron 0.8 times as long as mesoscutum in front of tegulae and robust (<xref ref-type="fig" rid="F14">Fig. 96</xref>); occipital carina distinct but non-lamelliform medio-dorsally (<xref ref-type="fig" rid="F14">Fig. 95</xref>); head directly narrowed behind eyes in dorsal view (<xref ref-type="fig" rid="F14">Fig. 101</xref>); temple 0.7 times as long as eye in dorsal view; OOL (♂) 1.2 times as long as diameter of posterior ocellus; third and fourth antennal segments of female unknown, of male fourth segment 1.8 times as long as third segment and 1.1 times as long as second and third segments combined; fifth antennal segment of female unknown, of male 1.7 times as long as third segment (<xref ref-type="fig" rid="F14">Fig. 99</xref>) and penultimate segments unknown; third antennal segment of male normal, 1.8 times as long as second segment (<xref ref-type="fig" rid="F14">Fig. 99</xref>); vertex finely punctulate and with satin sheen; malar space short (<xref ref-type="fig" rid="F14">Fig. 95</xref>); antero-lateral teeth of pronotum obsolescent, only as angulate co<!--PageBreak--><!--PageBreak-->rner; mesoscutum robust (<xref ref-type="fig" rid="F14">Fig. 97</xref>), densely setose and partly smooth between separate punctures; marginal cell of fore wing comparatively wide (<xref ref-type="fig" rid="F14">Fig. 98</xref>); hind coxa short and coriaceous, but transversely striate dorsally; hind coxa and femur yellow-brown; pronotal side dorsally and ventrally yellow-brown but medially and posteriorly dark brown; hind basitarsus of male dark brown (but apically somewhat brown) and hind tibia bicoloured (largely yellow-brown, but large ivory basally) and wide (<xref ref-type="fig" rid="F14">Fig. 102</xref>); female tibia unknown; scape and apical half of paramere yellow-brown; colour of ovipositor sheath unknown, but in related species black apically and moderately long.
                    </p></tp:treatment-sec><tp:treatment-sec sec-type="Description"><title>Description.</title><p>Holotype, male, body length 12.9 mm.</p><p><italic>Head</italic>. Vertex with satin sheen and finely punctulate, densely setose, flat in lateral view and without depression medio-posteriorly (<xref ref-type="fig" rid="F14">Fig. 95</xref>); head directly narrowed behind eyes (<xref ref-type="fig" rid="F14">Fig. 101</xref>); temple 0.7 times as long as eye in dorsal view; fourth antennal segment 1.8 times as long as third segment and 1.1 times longer than second and third segments combined, fifth antennal segment 1.7 times as long as third segment (<xref ref-type="fig" rid="F14">Fig. 99</xref>), third antennal segment 1.8 times as long as second segment; occipital carina non-lamelliform and distinct medio-dorsally; eyes glabrous; ocelli large, OOL 1.2 times as long as diameter of posterior ocellus and POL twice diameter; face moderately wide (<xref ref-type="fig" rid="F14">Fig. 100</xref>); clypeus flat and laterally not protruding; malar space 0.2 times as long as second antennal segment (= pedicellus).
                    </p><p><italic>Mesosoma</italic>. Length of mesosoma 1.6 times its height; pronotal side normal, ventrally partly smooth, medially crenulate and punctulate dorsally; antero-lateral teeth of pronotum as angulate corners; mesoscutum not protruding anteriorly; propleuron robust and 0.8 times as long as mesoscutum in front of tegulae (<xref ref-type="fig" rid="F14">Fig. 96</xref>); antesternal carina narrow and non-lamelliform; middle and lateral lobes of mesoscutum shiny, densely setose, partly smooth and punctulate between medium-sized punctures and postero-medially reticulate-punctate (<xref ref-type="fig" rid="F14">Fig. 97</xref>); scutellum partly smooth and with few large punctures; propodeum reticulate and densely setose, no median carina; nearly entire mesopleuron coarsely reticulate and densely silvery setose.
                    </p><p><italic>Wings</italic>. First discal cell parallel-sided and no distinct distal posterior corner and its base vertical (<xref ref-type="fig" rid="F14">Fig. 98</xref>).
                    </p><p><italic>Legs</italic>. Hind coxa with satin sheen and punctulate, but transversely striate dorsally; length of hind femur, tibia and basitarsus 5.0, 3.6 and 6.6 times their width, respectively; hind tibia wide (<xref ref-type="fig" rid="F14">Fig. 102</xref>), hind basitarsus parallel-sided in lateral view, but distinctly widened basally in dorsal view.
                    </p><p><italic>Metasoma</italic>. Apical half of parameres of other specimens yellow-brown.
                    </p><p><italic>Colour</italic>. Black or dark brown; vertex partly brown (<xref ref-type="fig" rid="F14">Fig. 101</xref>); clypeus, mandible, scape, pronotal side dorsally and ventrally, mesoscutum (except medio-posteriorly), metasoma (except first segment), hind tibial spurs and legs (but base of tibiae ivory and hind basitarsus dark brown except its apex) yellow-brown; pterostigma pale brown, but laterally darkened; wings subhyaline.
                    </p></tp:treatment-sec><tp:treatment-sec sec-type="Distribution"><title>Distribution.</title><p>Palaearctic China (Xinjiang).</p></tp:treatment-sec><tp:treatment-sec sec-type="Biology"><title>Biology.</title><p>Unknown. Collected in July at 1800 m.</p><fig id="F14" position="float" orientation="portrait"><label>Figures 95–102.</label><caption><p><italic><tp:taxon-name>Gasteruption dilutum</tp:taxon-name></italic> Semenov, 1892, holotype, male. <bold>95</bold> head lateral <bold>96</bold> mesosoma lateral <bold>97</bold> mesoscutum dorsal <bold>98</bold> fore wing <bold>99</bold> the first to fifth antennal segments <bold>100</bold> head anterior <bold>101 </bold>head dorsal <bold>102</bold> hind legs.</p></caption><graphic xmlns:xlink="http://www.w3.org/1999/xlink" xlink:href="ZooKeys-237-001-g014.jpg" position="float" orientation="portrait" xlink:type="simple"/></fig></tp:treatment-sec><ref-list><ref id="B70"><mixed-citation xmlns:xlink="http://www.w3.org/1999/xlink" xlink:type="simple"><person-group><name name-style="western"><surname>Szépligeti</surname><given-names>V</given-names></name></person-group> (<year>1903</year>)<article-title> Neue Evaniiden aus der Sammlung des Ungarischen National-Museums.</article-title><source>Annales Musei Nationalis Hungarici </source><volume>1</volume>: <fpage>364</fpage>-<lpage>395</lpage>.</mixed-citation></ref><ref id="B33"><mixed-citation xmlns:xlink="http://www.w3.org/1999/xlink" xlink:type="simple"><person-group><name name-style="western"><surname>Kieffer</surname><given-names>JJ</given-names></name></person-group> (<year>1912</year>)<source> Evaniidae. Das Tierreich 30, 1–431.</source></mixed-citation></ref><ref id="B17"><mixed-citation xmlns:xlink="http://www.w3.org/1999/xlink" xlink:type="simple"><person-group><name name-style="western"><surname>Hedicke</surname><given-names>H</given-names></name></person-group> (<year>1939</year>)<source> Hymenopterorum Catalogus 11, Gasteruptiidae.</source><publisher-name>W. Junk</publisher-name>, <publisher-loc>'s-Gravenhage</publisher-loc>, <lpage>54</lpage> pp.</mixed-citation></ref></ref-list></tp:taxon-treatment>
