# Supplementary material for: A revision of the Chinese Gasteruptiidae (Hymenoptera, Evanioidea)
Source: Zookeys. 2012 Nov 2;(237):1–123. doi: 10.3897/zookeys.237.3956 (PMC3496936; doi:10.3897/zookeys.237.3956)
Supplement: XML Treatment for Gasteruption dimidiatum [file zookeys.237.3956-treatment12.xml]

<!DOCTYPE tp:taxon-treatment
  PUBLIC "-//TaxonX//DTD Taxonomic Treatment Publishing DTD v0 20100105//EN" "tax-treatment-NSO.dtd">
<tp:taxon-treatment xmlns:tp="http://www.plazi.org/taxpub"><tp:treatment-meta><mixed-citation publication-type="journal"><person-group><name><surname>Zhao</surname><given-names>Ke-xin</given-names></name><name><surname>van Achterberg</surname><given-names>Cornelis</given-names></name><name><surname>Xu</surname><given-names>Zai-fu</given-names></name></person-group><article-title>A revision of the Chinese Gasteruptiidae (Hymenoptera, Evanioidea)</article-title><source>Zookeys</source><day>2</day><month>11</month><year>2012</year><volume>2012</volume><issue>237</issue><fpage>1</fpage><lpage>123</lpage><pub-id pub-id-type="doi">10.3897/zookeys.237.3956</pub-id></mixed-citation></tp:treatment-meta><tp:nomenclature><tp:taxon-name>
                        <tp:taxon-name-part taxon-name-part-type="genus">Gasteruption</tp:taxon-name-part>
                        <tp:taxon-name-part taxon-name-part-type="species">dimidiatum</tp:taxon-name-part>
                    <object-id xmlns:xlink="http://www.w3.org/1999/xlink" xlink:type="simple">http://species-id.net/wiki/Gasteruption_dimidiatum</object-id>
								</tp:taxon-name><tp:taxon-authority>Semenov, 1892</tp:taxon-authority><xref ref-type="fig" rid="F15">Figs 103–110</xref><tp:nomenclature-citation-list><tp:nomenclature-citation><tp:taxon-name>Gasteryption dimidiatum</tp:taxon-name><comment> Semenov, 1892: 210–211.</comment></tp:nomenclature-citation><tp:nomenclature-citation><tp:taxon-name>Gasteruption dimidiatum</tp:taxon-name><comment>; <xref ref-type="bibr" rid="B70">Szépligeti 1903</xref>: 369; <xref ref-type="bibr" rid="B33">Kieffer 1912</xref>: 229, 263; <xref ref-type="bibr" rid="B17">Hedicke 1939</xref>: 9.</comment></tp:nomenclature-citation></tp:nomenclature-citation-list></tp:nomenclature><tp:treatment-sec sec-type="Type material"><title>Type material.</title><p>Holotype of <italic><tp:taxon-name>Gasteruption dimidiatum</tp:taxon-name></italic>, ♀ (ZISP), “79396” [= Uzbekistan, Amu Darja River, Petro-Alexandrovsk (= Turtkul), VI.1875, Mielberg]”, round golden label, “<italic><tp:taxon-name>Gasteryption dimidiatum</tp:taxon-name></italic> m., typ. ♂ un., AS. XI.[18]91”.
                    </p></tp:treatment-sec><tp:treatment-sec sec-type="Additional material"><title>Additional material.</title><p>1 ♀ (ZJUH). “[China:] Xinjiang, Urumqi, 14–21.VII.1991, Jun-hua He”; 1 ♀ (ZJUH), “[China:] Xinjiang, Qitai, V.1986”; 1 ♀ (RMNH), “[China:] Xinjiang, Urumqi, 1978, Wen-liang Ma”; 1 ♀ (ZJUH), “[China:] Xinjiang, Shihezi, 1981, Fu-de He”; 1 ♀ (ZJUH), “[China:] Xinjiang, Aertai, Jian-xin Kang”.</p></tp:treatment-sec><tp:treatment-sec sec-type="Diagnosis"><title>Diagnosis.</title><p>Apex of ovipositor sheath narrowly ivory (<xref ref-type="fig" rid="F15">Fig. 110</xref>), at most 0.3 times as long as hind basitarsus; ovipositor sheath 1.0–1.3 as long as body; occipital carina narrow, non-lamelliform medio-dorsally (<xref ref-type="fig" rid="F15">Fig. 103</xref>) and protruding laterally (<xref ref-type="fig" rid="F15">Fig. 103</xref>); propleuron robust, 0.7 times as long as mesoscutum in front of tegulae (<xref ref-type="fig" rid="F15">Fig. 104</xref>); antesternal carina narrow; head, laterally mesosoma and scape black; head in anterior view not protruding below lower level of eyes (<xref ref-type="fig" rid="F15">Fig. 107</xref>); in lateral viewcondylarincision of malar space close to eye (<xref ref-type="fig" rid="F15">Fig. 103</xref>); clypeal ventral depression obsolescent and lateral corners hardly protruding; eyes glabrous; fourth and fifth antennal segment 1.1 and 1.0 (♀; of ♂ unknown) times as long as third segment, respectively; apical antennal segment of ♀ 1.2 times as long as third antennal segment and dark brown, as colour of medial segments; mesoscutum and head with satin sheen, head dorsally very finely punctulate and with satin sheen (<xref ref-type="fig" rid="F15">Fig. 108</xref>); mesoscutum partly smooth or punctulate between numerous large punctures, rugose-punctate medio-posteriorly (<xref ref-type="fig" rid="F15">Fig. 105</xref>); hind coxa transversely rugulose dorsally (but posteriorly transversely striate), laterally densely punctulate; hind tibia slender, with ivory ring subbasally, with a moderately convex ventral border (<xref ref-type="fig" rid="F15">Fig. 106</xref>); hind basitarsus moderately long and entirely dark brown (<xref ref-type="fig" rid="F15">Fig. 106</xref>), in dorsal view distinctly widened basally; hind tibial spurs dark brown; first metasomal segment orange or yellow-brown; apical 0.6 of hypopygium incised.
                    </p></tp:treatment-sec><tp:treatment-sec sec-type="Description"><title>Description.</title><p>Holotype, female, body length 12.6 mm.</p><p><italic>Head</italic>. Vertex and frons with satin sheen and densely and very finely punctulate (<xref ref-type="fig" rid="F15">Fig. 108</xref>), moderately convex medio-posteriorly (<xref ref-type="fig" rid="F15">Fig. 103</xref>); head rather directly narrowed behind eyes and U-shaped emarginate medio-posteriorly (<xref ref-type="fig" rid="F15">Fig. 108</xref>); temple 0.6 times as long as eye in dorsal view; fourth antennal segment 1.1 times as long as third segment and 0.8 times as long as second and third segments combined, fifth antennal segment as long as third segment, third antennal segment 2.6 times as long<!--PageBreak--><!--PageBreak--> as second segment; occipital carina narrow, non-lamelliform medio-dorsally; OOL 1.2 times as long as diameter of posterior ocellus; face rather wide (<xref ref-type="fig" rid="F15">Fig. 107</xref>); minimum width of malar space 0.4 times as long as second antennal segment (<xref ref-type="fig" rid="F15">Fig. 103</xref>); clypeus without distinct depression, its lateral corners hardly protruding forwards and medio-ventrally emarginate; eye glabrous.
                    </p><p><italic>Mesosoma</italic>. Length of mesosoma 1.8 times its height; pronotal side comparatively low and largely coriaceous, medially crenulate and with small antero-lateral tooth; mesoscutum not protruding anteriorly; propleuron robust, 0.7 times as long as mesoscutum in front of tegulae (<xref ref-type="fig" rid="F15">Fig. 104</xref>); antesternal carina narrow and hardly lamelliform; mesoscutum partly smooth or punctulate between numerous large punctures and rugose-punctate medio-posteriorly, with satin sheen, rather matt (<xref ref-type="fig" rid="F15">Fig. 105</xref>); scutellum punctulate and with some punctures, shiny; meso- and metapleuron densely silvery setose.
                    </p><p><italic>Wings</italic>. Fore wing: first discal cell subparallel-sided and with outer posterior corner rounded (<xref ref-type="fig" rid="F15">Fig. 109</xref>), glabrous; vein SR1 distinctly bent; marginal cell rather slender (<xref ref-type="fig" rid="F15">Fig. 109</xref>).
                    </p><p><italic>Legs</italic>. Hind coxa with satin sheen, rather wide, transversely rugulose dorsally (but posteriorly transversely striate), laterally densely punctulate; length of hind femur, tibia and basitarsus 4.5, 4.5 and 5.5 times their width, respectively (<xref ref-type="fig" rid="F15">Fig. 106</xref>); hind tibia 1.1 times as long as hind femur and trochanter combined; middle tarsus 1.2 times as long as middle tibia; middle femur subparallel-sided and slenderer than fore femur.
                    </p><p><italic>Metasoma</italic>. Ovipositor sheath 5.0 times as long as hind tibia, 3.8 times as lomg as hind tibia and basitarsus combined, 1.6 times metasoma and as long as body; ivory part of sheath 0.3 times as long as hind basitarsus; apical 0.6 of hypopygium slit-like incised.
                    </p><p><italic>Colour</italic>. Black or dark brown; base of fore and middle tibiae and most of fore and middle basitarsi and subbasal ring of hind tibia ivory; remainder of hind leg (including basitarsus) mainly dark brown; clypeus ventrally, metasoma yellow-brown; pterostigma pale brown, but laterally darkened; wing membrane subhyaline.
                    </p><p><italic>Variation</italic>. Chinese specimens: Female: body length 12.6–15.5 mm, ovipositor sheath 1.0–1.3 times as long as body, 1.5–1.9 times as long as metasoma, 2.9–3.6 times as long as hind tibia and tarsus combined and 4.4–6.1 times as long as hind tibia; temple 0.5–0.6 times as long as eye in dorsal view; third antennal segment 1.6–1.7 times as long as second segment, fourth antennal segment 1.3–1.4 times as long as third segment, fifth antennal segment 1.0–1.1 times as long as third segment; length of mesosoma 1.8–2.1 times as long as its height; propleuron robust, 0.7–0.8 times as long as mesoscutum in front of tegulae; medio-posteriorly of mesoscutum with medium-sized punctate or coalescent punctates, laterally sparsely punctate or punctate-rugose; length of hind femur, tibia and basitarsus 3.9–4.1, 4.5–4.9 and 5.0–5.8 times their width, respectively; middle tarsus 1.2–1.3 times as long as middle tibia; colour of body mainly black or dark brown; frist tergite orange-brown or black.
                    </p></tp:treatment-sec><tp:treatment-sec sec-type="Distribution"><title>Distribution.</title><p>Palaearctic China (Xinjiang); Uzbekistan.</p></tp:treatment-sec><tp:treatment-sec sec-type="Biology"><title>Biology. </title><p>Unknown. Collected in July and November.</p><fig id="F15" position="float" orientation="portrait"><label>Figures 103–110.</label><caption><p><italic><tp:taxon-name>Gasteruption dimidiatum</tp:taxon-name></italic> Semenov, 1892, holotype, female. <bold>103</bold> head lateral <bold>104</bold> mesosoma lateral <bold>105</bold> mesoscutum dorsal <bold>106</bold> hind leg <bold>107</bold> head anterior <bold>108</bold> head dorsal <bold>109</bold> fore wing <bold>110</bold> apex of ovipositor sheath.</p></caption><graphic xmlns:xlink="http://www.w3.org/1999/xlink" xlink:href="ZooKeys-237-001-g015.jpg" position="float" orientation="portrait" xlink:type="simple"/></fig></tp:treatment-sec><ref-list><ref id="B70"><mixed-citation xmlns:xlink="http://www.w3.org/1999/xlink" xlink:type="simple"><person-group><name name-style="western"><surname>Szépligeti</surname><given-names>V</given-names></name></person-group> (<year>1903</year>)<article-title> Neue Evaniiden aus der Sammlung des Ungarischen National-Museums.</article-title><source>Annales Musei Nationalis Hungarici </source><volume>1</volume>: <fpage>364</fpage>-<lpage>395</lpage>.</mixed-citation></ref><ref id="B33"><mixed-citation xmlns:xlink="http://www.w3.org/1999/xlink" xlink:type="simple"><person-group><name name-style="western"><surname>Kieffer</surname><given-names>JJ</given-names></name></person-group> (<year>1912</year>)<source> Evaniidae. Das Tierreich 30, 1–431.</source></mixed-citation></ref><ref id="B17"><mixed-citation xmlns:xlink="http://www.w3.org/1999/xlink" xlink:type="simple"><person-group><name name-style="western"><surname>Hedicke</surname><given-names>H</given-names></name></person-group> (<year>1939</year>)<source> Hymenopterorum Catalogus 11, Gasteruptiidae.</source><publisher-name>W. Junk</publisher-name>, <publisher-loc>'s-Gravenhage</publisher-loc>, <lpage>54</lpage> pp.</mixed-citation></ref></ref-list></tp:taxon-treatment>
