# Supplementary material for: A revision of the Chinese Gasteruptiidae (Hymenoptera, Evanioidea)
Source: Zookeys. 2012 Nov 2;(237):1–123. doi: 10.3897/zookeys.237.3956 (PMC3496936; doi:10.3897/zookeys.237.3956)
Supplement: XML Treatment for Gasteruption formilis [file zookeys.237.3956-treatment13.xml]

<!DOCTYPE tp:taxon-treatment
  PUBLIC "-//TaxonX//DTD Taxonomic Treatment Publishing DTD v0 20100105//EN" "tax-treatment-NSO.dtd">
<tp:taxon-treatment xmlns:tp="http://www.plazi.org/taxpub"><tp:treatment-meta><mixed-citation publication-type="journal"><person-group><name><surname>Zhao</surname><given-names>Ke-xin</given-names></name><name><surname>van Achterberg</surname><given-names>Cornelis</given-names></name><name><surname>Xu</surname><given-names>Zai-fu</given-names></name></person-group><article-title>A revision of the Chinese Gasteruptiidae (Hymenoptera, Evanioidea)</article-title><source>Zookeys</source><day>2</day><month>11</month><year>2012</year><volume>2012</volume><issue>237</issue><fpage>1</fpage><lpage>123</lpage><pub-id pub-id-type="doi">10.3897/zookeys.237.3956</pub-id></mixed-citation></tp:treatment-meta><tp:nomenclature><tp:taxon-name>
                        <tp:taxon-name-part taxon-name-part-type="genus">Gasteruption</tp:taxon-name-part>
                        <tp:taxon-name-part taxon-name-part-type="species">formilis</tp:taxon-name-part>
                    <object-id xmlns:xlink="http://www.w3.org/1999/xlink" xlink:type="simple">http://species-id.net/wiki/Gasteruption_formilis</object-id>
								</tp:taxon-name><tp:taxon-authority>Alekseev, 1995</tp:taxon-authority><xref ref-type="fig" rid="F16">Figs 111</xref><xref ref-type="fig" rid="F17">123</xref><tp:nomenclature-citation-list><tp:nomenclature-citation><tp:taxon-name>Gasteruption formilis</tp:taxon-name><comment> Alekseev, 1995: 42 (in key only).</comment></tp:nomenclature-citation></tp:nomenclature-citation-list></tp:nomenclature><tp:treatment-sec sec-type="Type material"><title>Type material.</title><p>Not available.</p></tp:treatment-sec><tp:treatment-sec sec-type="Other material"><title>Other material.</title><p>1 ♀ + 1 ♂ (ZJUH), “[China:] Gansu, Zhenyuan, VII.1981, Wei Cao”; 1 ♂ (ZJUH), “[China:] Xinjiang, Aletai, 25.VII.1990, Deng-yuan Wang”; 1 ♂ (ZJUH), “[China:] Xinjiang, Tacheng, 11.VII.1988, Qi Ma”.</p></tp:treatment-sec><tp:treatment-sec sec-type="Diagnosis"><title>Diagnosis.</title><p>Ovipositor sheath 0.5–0.6 times as long as hind tibia and tarsus combined, about 0.4 times as long as metasoma and as long as hind tibia; hypopygium comparatively shallowly emarginate posteriorly; apex of ovipositor sheath black or dark brown; mesoscutum rather finely and very irregularly rugulose or rugose (<xref ref-type="fig" rid="F16">Fig. 113</xref>; males have rugose, females anteriorly rugulose); hind tibia about 1.2 times as long as hind femur and trochanter and less swollen (<xref ref-type="fig" rid="F16">Fig. 114</xref>); hind basitarsus comparatively short and wide (<xref ref-type="fig" rid="F16">Fig. 114</xref>); head truncate medio-posteriorly or nearly so; vertex and frons matt and more or less coriaceous (<xref ref-type="fig" rid="F16">Fig. 116</xref>); occipital carina obsolescent to narrowly lamelliform medio-dorsally (<xref ref-type="fig" rid="F16">Fig. 111</xref>); clypeus with large shallow depression up to dorsal third (<xref ref-type="fig" rid="F16">Fig. 115</xref>, <xref ref-type="fig" rid="F17">122</xref>); apical antennal segment 1.4–1.5 times third antennal segment; malar space 0.1–0.3 times as long as second antennal segment (= pedicellus); propleuron 0.7–0.8 times as long as mesoscutum in front of tegulae, robust (<xref ref-type="fig" rid="F16">Fig. 112</xref>); median carina of propodeum absent (but sometimes a slightly elevated smooth median line).
                    </p></tp:treatment-sec><tp:treatment-sec sec-type="Description"><title>Description.</title><p>Described from a female from Gansu (Zhenyuan), body length 8.5 mm, of fore wing 4.5 mm.</p><p><italic>Head</italic>. Head directly narrowed behind eyes and weakly curved laterally (<xref ref-type="fig" rid="F16">Fig. 116</xref>); temple 0.6 times as long as eye in dorsal view; vertex and frons matt and finely rugulose; vertex moderately convex posteriorly (<xref ref-type="fig" rid="F16">Fig. 111</xref>) and without depression medio-posteriorly (<xref ref-type="fig" rid="F16">Fig. 116</xref>); occipital carina narrow and non-lamelliform medio-dorsally (<xref ref-type="fig" rid="F16">Fig. 111</xref>); third antennal segment 1.5 times as long as second segment, fourth antennal segment as long as third segment, fifth antennal segment 0.9 times as long as third segment (<xref ref-type="fig" rid="F16">Fig. 118</xref>); eye glabrous; OOL 1.7 times as long as diameter of posterior ocellus; minimum width of malar space 0.2 times as long as second antennal segment; clypeus with a distinct depression (<xref ref-type="fig" rid="F16">Fig. 115</xref>).
                    </p><p><italic>Mesosoma</italic>. Length of mesosoma 1.7 times as long as its height; propleuron with rugulose, 0.8 times as long as mesoscutum in front of tegulae (<xref ref-type="fig" rid="F16">Fig. 112</xref>); side of pronotum reticulate-rugose or rugose; mesoscutum and scutellum rugose (<xref ref-type="fig" rid="F16">Fig. 113</xref>); propodeum reticulate-rugose, medio-longitudinal carina indistinct.
                    </p><p><italic>Wings</italic>. Fore wing: first discal cell small and subtriangular, m-cu short (<xref ref-type="fig" rid="F16">Fig. 117</xref>).
                    </p><p><italic>Legs</italic>. Hind coxa robust and dorsally rugose; length of hind femur, tibia and basitarsus 4.3, 3.7 and 4.0 times their width, respectively (<xref ref-type="fig" rid="F16">Fig. 114</xref>); middle tarsus 1.1 times as long as middle tibia; hind tibia 2.0 mm.<!--PageBreak-->
                    </p><p><italic>Metasoma</italic>. Ovipositor sheath 0.2 times as long as body, 0.4 times as long as metasoma, 0.5–0.6 times as long as hind tibia and tarsus combined and as long as hind tibia; hypopygium v-shaped incised apically.
                    </p><p><!--PageBreak--><italic>Colour</italic>. Dark brown; pronotum red; mesoscutum black-brown; medio-longitudinal part of propodeum red; second-fifth metasomal tergites with red band; wing membrane slightly infuscate; pterostigma dark brown.
                    </p><p><italic>Male</italic> (described after a male from Xinjiang). Body length 10.0 mm; temple 0.75 times as long as eye in dorsal view (<xref ref-type="fig" rid="F17">Fig. 119</xref>); third antennal segment 1.5 times as long as second segment, fourth and fifth antennal segment as long as third segment (<xref ref-type="fig" rid="F17">Fig. 121</xref>); OOL 1.3 times as long as diameter of posterior ocellus; minimum width of malar space 0.2 times as long as second antennal segment; length of mesosoma 1.7 times as long as its height; side of pronotum reticulate-rugose or rugose; mesoscutum coarsely rugose, posteriorly coarsely reticulate-rugose (<xref ref-type="fig" rid="F17">Fig. 120</xref>); scutellum rugose; medio-longitudinal carina of propodeum indistinct; length of hind femur, tibia and basitarsus 4.3, 3.7 and 5.0 times their width, respectively (<xref ref-type="fig" rid="F17">Fig. 123</xref>); middle tarsus 1.1 times as long as middle tibia; colour of body black; mandible dark brown; legs (except for coxae black) dark brown; matasoma dark brown, but second-fifth metasomal tergites apically red.<!--PageBreak-->
                    </p><p><italic>Variation</italic>. Male: Body length about 10.0–11.5 mm.
                    </p></tp:treatment-sec><tp:treatment-sec sec-type="Distribution"><title>Distribution.</title><p>Palaearctic China (Gansu, Xinjiang).</p></tp:treatment-sec><tp:treatment-sec sec-type="Biology"><title>Biology.</title><p>Unknown. Collected in July.</p><fig id="F16" position="float" orientation="portrait"><label>Figures 111–118.</label><caption><p><italic><tp:taxon-name>Gasteruption formilis</tp:taxon-name></italic> Alekseev, 1995, female, Gansu. <bold>111</bold> head lateral <bold>112</bold> mesosoma lateral <bold>113</bold> mesoscutum dorsal <bold>114</bold> hind leg <bold>115</bold> head anterior <bold>116</bold> head dorsal <bold>117</bold> fore and hind wings <bold>118</bold> antenna.</p></caption><graphic xmlns:xlink="http://www.w3.org/1999/xlink" xlink:href="ZooKeys-237-001-g016.jpg" position="float" orientation="portrait" xlink:type="simple"/></fig><fig id="F17" position="float" orientation="portrait"><label>Figures 119–123.</label><caption><p><italic><tp:taxon-name>Gasteruption formilis</tp:taxon-name></italic> Alekseev, 1995, male, Xinjiang. <bold>119</bold> head dorsal <bold>120</bold> mesoscutum dorsal <bold>121</bold> antennae <bold>122</bold> head anterior <bold>123</bold> hind legs.</p></caption><graphic xmlns:xlink="http://www.w3.org/1999/xlink" xlink:href="ZooKeys-237-001-g017.jpg" position="float" orientation="portrait" xlink:type="simple"/></fig></tp:treatment-sec></tp:taxon-treatment>
