# Supplementary material for: A revision of the Chinese Gasteruptiidae (Hymenoptera, Evanioidea)
Source: Zookeys. 2012 Nov 2;(237):1–123. doi: 10.3897/zookeys.237.3956 (PMC3496936; doi:10.3897/zookeys.237.3956)
Supplement: XML Treatment for Gasteruption formosanum [file zookeys.237.3956-treatment14.xml]

<!DOCTYPE tp:taxon-treatment
  PUBLIC "-//TaxonX//DTD Taxonomic Treatment Publishing DTD v0 20100105//EN" "tax-treatment-NSO.dtd">
<tp:taxon-treatment xmlns:tp="http://www.plazi.org/taxpub"><tp:treatment-meta><mixed-citation publication-type="journal"><person-group><name><surname>Zhao</surname><given-names>Ke-xin</given-names></name><name><surname>van Achterberg</surname><given-names>Cornelis</given-names></name><name><surname>Xu</surname><given-names>Zai-fu</given-names></name></person-group><article-title>A revision of the Chinese Gasteruptiidae (Hymenoptera, Evanioidea)</article-title><source>Zookeys</source><day>2</day><month>11</month><year>2012</year><volume>2012</volume><issue>237</issue><fpage>1</fpage><lpage>123</lpage><pub-id pub-id-type="doi">10.3897/zookeys.237.3956</pub-id></mixed-citation></tp:treatment-meta><tp:nomenclature><tp:taxon-name>
                        <tp:taxon-name-part taxon-name-part-type="genus">Gasteruption</tp:taxon-name-part>
                        <tp:taxon-name-part taxon-name-part-type="species">formosanum</tp:taxon-name-part>
                    <object-id xmlns:xlink="http://www.w3.org/1999/xlink" xlink:type="simple">http://species-id.net/wiki/Gasteruption_formosanum</object-id>
								</tp:taxon-name><tp:taxon-authority>Enderlein, 1913</tp:taxon-authority><xref ref-type="fig" rid="F18">Figs 124</xref><xref ref-type="fig" rid="F19">141</xref><tp:nomenclature-citation-list><tp:nomenclature-citation><tp:taxon-name>Gasteruption formosanum</tp:taxon-name><comment> Enderlein, 1913: 326; <xref ref-type="bibr" rid="B17">Hedicke 1939</xref>: 27; <xref ref-type="bibr" rid="B59">Pasteels 1958</xref>: 188–189, fig. 13.</comment></tp:nomenclature-citation></tp:nomenclature-citation-list></tp:nomenclature><tp:treatment-sec sec-type="Type material"><title>Type material.</title><p>Holotype, ♂ (DEI), “[China:] Formosa [= Taiwan], Taihorin [in Chiayi county], 1911, H. Sauter”, “7.VIII.”, “Holotypus”, “<italic><tp:taxon-name>Gasteruption formosanum</tp:taxon-name></italic> Enderl., ♂, Type, Dr. Enderlein, det. 1913”, “Dtsch. Entomol. Institut Berlin”.
                    </p></tp:treatment-sec><tp:treatment-sec sec-type="Additional material"><title>Additional material.</title><p>1 ♂ (RMNH), “[China:] Zhejiang, Mt. Tianmu, 15.ix.1947”; 2 ♀ + 2 ♂ (ZJUH, RMNH), “[China:] Fujian, Fuzhou, 25.IV.1991, Chang-ming Liu”; 1 ♀ (TARI), “ [China:] Taiwan, Taipei, 21.V.1959, S.C. Chui”; 1 ♀ (TARI), “ [China:] Taiwan, Rokkiri, 15.III.1918, T. Shiraki”; 1 ♀ (RMNH), “[China:] Hunan, Linyang, near Changsha, 30.VI.1985, RMNH’11”.</p></tp:treatment-sec><tp:treatment-sec sec-type="Diagnosis"><title>Diagnosis.</title><p>Apex of ovipositor sheath black or dark brown (<xref ref-type="fig" rid="F18">Fig. 131</xref>); ovipositor sheath about 0.8 times as long as hind tibia and tarsus combined, about 0.4 times as long as metasoma and about 1.3 times as long as hind tibia; head somewhat elongate in anterior and dorsal view, emarginate medio-posteriorly; first discal cell of fore wing subparallel-sided (<xref ref-type="fig" rid="F18">Figs 130</xref>, <xref ref-type="fig" rid="F19">140</xref>); occipital carina narrow and non-lamelliform medio-dorsally (<xref ref-type="fig" rid="F18">Figs 124</xref>, <xref ref-type="fig" rid="F19">133</xref>); antesternal carina narrow; mesoscutum very finely and densely coriaceous, matt and with coarse, more or less isolated punctures (<xref ref-type="fig" rid="F18">Figs 126</xref>, <xref ref-type="fig" rid="F19">135</xref>), smaller and sparser on lateral lobes and medio-posteriorly with coarse transverse rugae; hind tibia robust and swollen, about as long as hind femur and trochanter combined (<xref ref-type="fig" rid="F18">Figs 127</xref>, <xref ref-type="fig" rid="F19">136</xref>); hind basitarsus comparatively short, widened basally and black; malar space 0.3 times as long as second antennal segment (= pedicellus); propodeum regularly coarsely reticulate or scrobiculate, median carina of propodeum as a slightly elevated coriaceous median line; eyes with short setae; pronotum with small tooth antero-laterally; vertex and frons shiny and very finely punctulate; propleuron 0.8–0.9 times as long as mesoscutum in front of tegulae and robust (<xref ref-type="fig" rid="F18">Figs 125</xref>, <xref ref-type="fig" rid="F19">134</xref>); notauli distinct, finely crenulate and medium-sized (<xref ref-type="fig" rid="F18">Figs 126</xref>, <xref ref-type="fig" rid="F19">135</xref>); hind tibia with pale subbasal patch; hind basitarsus black; apical 0.2 of hypopygium of ♀ incised; apex of ovipositor narrow and acute.
                    </p></tp:treatment-sec><tp:treatment-sec sec-type="Description"><title>Description.</title><p>Holotype, male, body length 12.8 mm, of fore wing 6.1 mm.</p><p><italic>Head</italic>. Head distinctly incised medio-posteriorly (<xref ref-type="fig" rid="F19">Fig. 139</xref>); vertex and frons with shiny, largely smooth and very finely punctulate (<xref ref-type="fig" rid="F19">Fig. 139</xref>), moderately convex (<xref ref-type="fig" rid="F19">Fig. 133</xref>) and without a depression medio-posteriorly (<xref ref-type="fig" rid="F19">Fig. 139</xref>); head directly narrowed behind eyes; temple nearly as long as eye in dorsal view (<xref ref-type="fig" rid="F19">Fig. 139</xref>); fourth antennal segment 1.1 <!--PageBreak-->times as long as third segment and 0.7 times as long as second and third segments combined, fifth antennal segment nearly as long as third segment (<xref ref-type="fig" rid="F19">Fig. 137</xref>), third antennal segment 1.9 times as long as second segment and moderately slender (<xref ref-type="fig" rid="F19">Fig. 137</xref>); occipital<!--PageBreak--> carina narrow and non-lamelliform medio-dorsally (<xref ref-type="fig" rid="F19">Fig. 133</xref>); ocelli comparatively small, OOL 1.5 times as long as diameter of posterior ocellus; face moderately wide (<xref ref-type="fig" rid="F19">Fig. 138</xref>); minimum width of malar space 0.4 times as long as second antennal segment (<xref ref-type="fig" rid="F19">Fig. 133</xref>); clypeus without triangular depression and slightly emarginate; eye with short setae.
                    </p><p><italic>Mesosoma</italic>. Length of mesosoma 1.3 times its height; pronotal side short triangular and largely coarsely reticulate-rugose (as mesopleuron), antero-laterally only angularly protruding; mesoscutum slightly protruding anteriorly; propleuron wide (<xref ref-type="fig" rid="F19">Fig. 134</xref>) and 0.8 times as long as mesoscutum in front of tegulae; antesternal carina narrow and hardly lamelliform; mesoscutum very finely and densely coriaceous, matt and with large, more or less isolated punctures (<xref ref-type="fig" rid="F19">Fig. 135</xref>), smaller and sparser on lateral lobes and medio-posteriorly and near lateral margin with coarse transverse rugae; scutellum coarsely punctate and superficially coriaceous; propodeum coarsely reticulate or scrobiculate, median carina of propodeum as a slightly elevated coriaceous median line.
                    </p><p><italic>Wings</italic>. First discal cell parallel-sided and with outer posterior corner rounded (<xref ref-type="fig" rid="F19">Fig. 140</xref>).
                    </p><p><italic>Legs</italic>. Hind coxa rather matt, moderately stout, transversely rugose and coriaceous; length of hind femur, tibia and basitarsus 4.2, 4.0 and 5.0 times their width, respectively; hind tibia swollen, sparsely punctate and as long as hind tibia and trochanter combined; hind basitarsus rather short and somewhat widened basally (<xref ref-type="fig" rid="F19">Fig. 136</xref>); middle tarsus 1.1 times as long as middle tibia; middle femur about as slender as fore femur.
                    </p><p><italic>Metasoma</italic>. Paramere dark brown (<xref ref-type="fig" rid="F19">Fig. 141</xref>).
                    </p><p><italic>Colour</italic>. Black or black-brown; tegulae and legs (including hind tibial spurs) dark brown or nearly so, but hind tibia with subbasal ivory patch ventrally, fore and middle tibiae basally and fore and middle basitarsi (except apically) pale yellow; wing membrane slightly infuscate; pterostigma dark brown.
                    </p><p><italic>Female</italic> (described after a female from Taiwan). Head behind eyes rather directly narrowed in dorsal view (<xref ref-type="fig" rid="F18">Fig. 129</xref>); occipital carina narrow and non-lamelliform medio-dorsally (<xref ref-type="fig" rid="F18">Fig. 124</xref>); face comparatively narrow (<xref ref-type="fig" rid="F18">Fig. 128</xref>); third antennal segment about twice as long as second segment (<xref ref-type="fig" rid="F18">Fig. 132</xref>); fourth segment 1.1 times as long as third segment, fifth segment as long as third segment, and 0.7 times as long as second and third segments combined; vertex with satin sheen and finely punctulate; eye short setose; frons normal and anterior ocellus near upper level of frons (<xref ref-type="fig" rid="F18">Fig. 129</xref>); propleuron robust and 0.9 times as long as mesoscutum in front of tegulae (<xref ref-type="fig" rid="F18">Fig. 125</xref>); mesoscutum densely coriaceous, between coarse punctures and medio-posteriorly distinctly punctate-rugose (<xref ref-type="fig" rid="F18">Fig. 126</xref>); hind coxa moderately robust in dorsal view; hind basitarsus distinctly widened basally, especially in dorsal view; hind leg dark brown, but with ivory patch ventrally near basal 0.4 of hind tibia (<xref ref-type="fig" rid="F18">Fig. 127</xref>); apical half of first metasomal tergite and second tergite dark brown; body length 13.6 mm; ovipositor sheath 0.2 times as long as body, 0.4 times as long as metasoma and 1.3 times as long as hind tibia; sheath apically dark brown; hypopygium v-shaped incised apically.
                    </p></tp:treatment-sec><tp:treatment-sec sec-type="Distribution"><title>Distribution.</title><p>China (Zhejiang, Fujian, Taiwan, Hunan).</p></tp:treatment-sec><tp:treatment-sec sec-type="Biology"><title>Biology.</title><p>Unknown. Collected in March–May and September.</p><fig id="F18" position="float" orientation="portrait"><label>Figures 124–132.</label><caption><p><italic><tp:taxon-name>Gasteruption formosanum</tp:taxon-name></italic> Enderlein, 1913, female, Taiwan. <bold>124</bold> head lateral <bold>125</bold> mesosoma lateral <bold>126</bold> mesoscutum dorsal <bold>127</bold> hind leg <bold>128</bold> head anterior <bold>129</bold> head dorsal <bold>130</bold> fore wing <bold>131</bold> apex of ovipositor sheath <bold>132</bold> the first to sixth antennal segments.</p></caption><graphic xmlns:xlink="http://www.w3.org/1999/xlink" xlink:href="ZooKeys-237-001-g018.jpg" position="float" orientation="portrait" xlink:type="simple"/></fig><fig id="F19" position="float" orientation="portrait"><label>Figures 133–141.</label><caption><p><italic><tp:taxon-name>Gasteruption formosanum</tp:taxon-name></italic> Enderlein, 1913, holotype, male. <bold>133</bold> head lateral <bold>134</bold> mesosoma lateral <bold>135</bold> mesoscutum dorsal <bold>136</bold> hind leg <bold>137</bold> the first to fifth antennal segments <bold>138</bold> head anterior <bold>139</bold> head dorsal <bold>140</bold> fore wing <bold>141</bold> copulatory organ.</p></caption><graphic xmlns:xlink="http://www.w3.org/1999/xlink" xlink:href="ZooKeys-237-001-g019.jpg" position="float" orientation="portrait" xlink:type="simple"/></fig></tp:treatment-sec><ref-list><ref id="B17"><mixed-citation xmlns:xlink="http://www.w3.org/1999/xlink" xlink:type="simple"><person-group><name name-style="western"><surname>Hedicke</surname><given-names>H</given-names></name></person-group> (<year>1939</year>)<source> Hymenopterorum Catalogus 11, Gasteruptiidae.</source><publisher-name>W. Junk</publisher-name>, <publisher-loc>'s-Gravenhage</publisher-loc>, <lpage>54</lpage> pp.</mixed-citation></ref><ref id="B59"><mixed-citation xmlns:xlink="http://www.w3.org/1999/xlink" xlink:type="simple"><person-group><name name-style="western"><surname>Pasteels</surname><given-names>JJ</given-names></name></person-group> (<year>1958</year>)<article-title> Révision du genre <italic>Gasteruption</italic> (Hymenoptera, Evanioidea, Gasteruptionidae). V. Espèces indomalaises.</article-title><source>Bulletin et Annales de la Société Royale Entomologique de Belgique </source><volume>94</volume>: <fpage>169</fpage>-<lpage>213</lpage>.</mixed-citation></ref></ref-list></tp:taxon-treatment>
