# Supplementary material for: A revision of the Chinese Gasteruptiidae (Hymenoptera, Evanioidea)
Source: Zookeys. 2012 Nov 2;(237):1–123. doi: 10.3897/zookeys.237.3956 (PMC3496936; doi:10.3897/zookeys.237.3956)
Supplement: XML Treatment for Gasteruption latitibia [file zookeys.237.3956-treatment16.xml]

<!DOCTYPE tp:taxon-treatment
  PUBLIC "-//TaxonX//DTD Taxonomic Treatment Publishing DTD v0 20100105//EN" "tax-treatment-NSO.dtd">
<tp:taxon-treatment xmlns:tp="http://www.plazi.org/taxpub"><tp:treatment-meta><mixed-citation publication-type="journal"><person-group><name><surname>Zhao</surname><given-names>Ke-xin</given-names></name><name><surname>van Achterberg</surname><given-names>Cornelis</given-names></name><name><surname>Xu</surname><given-names>Zai-fu</given-names></name></person-group><article-title>A revision of the Chinese Gasteruptiidae (Hymenoptera, Evanioidea)</article-title><source>Zookeys</source><day>2</day><month>11</month><year>2012</year><volume>2012</volume><issue>237</issue><fpage>1</fpage><lpage>123</lpage><pub-id pub-id-type="doi">10.3897/zookeys.237.3956</pub-id></mixed-citation></tp:treatment-meta><tp:nomenclature><tp:taxon-name>
                        <tp:taxon-name-part taxon-name-part-type="genus">Gasteruption</tp:taxon-name-part>
                        <tp:taxon-name-part taxon-name-part-type="species">latitibia</tp:taxon-name-part>
                    <object-id xmlns:xlink="http://www.w3.org/1999/xlink" xlink:type="simple">urn:lsid:zoobank.org:act:D0D14A99-2C3B-46E7-9B79-487FCA5B877E</object-id>
								<object-id xmlns:xlink="http://www.w3.org/1999/xlink" xlink:type="simple">http://species-id.net/wiki/Gasteruption_latitibia</object-id>
								</tp:taxon-name><tp:taxon-status xmlns:xlink="http://www.w3.org/1999/xlink" xlink:type="simple">sp. n.</tp:taxon-status><xref ref-type="fig" rid="F22">Figs 153</xref><xref ref-type="fig" rid="F23">165</xref></tp:nomenclature><tp:treatment-sec sec-type="Type material"><title>Type material.</title><p>Holotype, ♀ (SCAU). “[China:] Guizhou, Mayang River, 2.X.2007, Cui-hong Xie”. Paratypes. 1 ♀ (ZJUH), “[China:] Fujian, Shaxian, VII.1979, Zhen-yong Mei”; 1 ♀ (SCAU), “[China:] Hubei, Mt. Jing, 15.VII.2009, Yuan Ye”; 1 ♀ (ZJUH), “[China:] Hunan, Changsha, 27.VI.1982”; 1 ♂ (SCAU), “[China:] Hunan, Mt. Huping, Shinianzigou, 9.VII.2009, Ya-li Tang”; 1 ♂ (ZJUH), “[China:] Hunan, Liuyang, Xin-wang Tong”.</p></tp:treatment-sec><tp:treatment-sec sec-type="Diagnosis"><title>Diagnosis. </title><p>Hind tibia inflated (<xref ref-type="fig" rid="F22">Figs 156</xref>, <xref ref-type="fig" rid="F23">164</xref>); side of pronotum with moderately wide to wide and distinctly crenulate grooves (<xref ref-type="fig" rid="F22">Figs 155</xref>, <xref ref-type="fig" rid="F23">162</xref>); mesoscutum predominantly finely coriaceous, at most with some shallow punctures (<xref ref-type="fig" rid="F22">Figs 155</xref>, <xref ref-type="fig" rid="F23">162</xref>); head more protruding in lateral and anterior view (<xref ref-type="fig" rid="F22">Figs 153, 157</xref>, <xref ref-type="fig" rid="F23">163</xref>); vertex virtually smooth; vertex and frons more or less shiny and largely smooth (<xref ref-type="fig" rid="F22">Figs 158</xref>, 161) or very finely punctulate; third antennal segment 1.7–1.9 times as long as second segment; propleuron rugulose antero-dorsally; hind basitarsus less slender (<xref ref-type="fig" rid="F22">Figs 156</xref>, <xref ref-type="fig" rid="F23">164</xref>); propleuron 0.8–1.0 times as long as mesoscutum in front of tegulae moderately slender (<xref ref-type="fig" rid="F22">Fig. 154</xref>); hind basitarsus comparatively short and black (<xref ref-type="fig" rid="F22">Figs 156</xref>, <xref ref-type="fig" rid="F23">164</xref>); head truncate medio-posteriorly or nearly so; occipital carina obsolescent to narrowly lamelliform medio-dorsally (<xref ref-type="fig" rid="F22">Fig. 153</xref>); malar space 0.1–0.3 times as long as second antennal segment (= pedicellus); median carina of propodeum absent (but sometimes a slightly elevated smooth median line), if present then surrounding reticulate-rugose and carina similarly developed; hind tibia about 1.2 times as long as hind femur and trochanter combined and less swollen (<xref ref-type="fig" rid="F22">Figs 156</xref>, <xref ref-type="fig" rid="F23">164</xref>); ovipositor sheath 0.7–0.9 times as long as hind tibia and tarsus combined, at most 0.3–0.6 times as long as metasoma and 1.2–1.4 times as long as hind tibia; hypopygium comparatively shallowly emarginate posteriorly; apex of ovipositor sheath black or dark brown.
                    </p></tp:treatment-sec><tp:treatment-sec sec-type="Description"><title>Description.</title><p>Holotype, female, body length 12.5 mm, of fore wing 6.0 mm.</p><p><italic>Head</italic>. Head directly narrowed behind eyes and weakly curved laterally (<xref ref-type="fig" rid="F22">Fig. 158</xref>); temple 0.8 times as long as eye in dorsal view; vertex and frons shiny and rather sparsely very finely punctulate; vertex moderately convex posteriorly and without depression medio-posteriorly; occipital carina narrow and non-lamelliform medio-dorsally (<xref ref-type="fig" rid="F22">Fig. 153</xref>); third antennal segment 1.9 times as long as second segment, fourth antennal segment as long as third segment, fifth antennal segment 0.8 times as long as third segment (<xref ref-type="fig" rid="F22">Fig. 160</xref>); eye setose; OOL 1.3 times as long as diameter of posterior ocellus; minimum width of malar space 0.3 times as long as second antennal segment; clypeus with a distinct angular depression (<xref ref-type="fig" rid="F22">Fig. 157</xref>).
                    </p><p><italic>Mesosoma</italic>. Length of mesosoma 1.8 times as long as its height; propleuron robust, 0.8 times as long as mesoscutum in front of tegulae (<xref ref-type="fig" rid="F22">Fig. 154</xref>); side of pronotum rugose, with a indistinct antero-lateral tooth; mesoscutum matt, with finely rugulose or<!--PageBreak--> coriaceous (<xref ref-type="fig" rid="F22">Fig. 155</xref>); medio-posteriorly with finely punctate-rugose; scutellum coriaceous; propodeum reticulate, medio-longitudinal carina distinct.
                    </p><p><italic>Wings</italic>. Fore wing: first discal cell parallel-sided and with outer posterior corner rounded (<xref ref-type="fig" rid="F22">Fig. 159</xref>).
                    </p><p><!--PageBreak--><italic>Legs</italic>. Hind coxa matt, with satin sheen, comparatively slender and transversely rugose ; length of hind femur, tibia and basitarsus 3.8, 3.7 and 5.1 times as long as their width, respectively (<xref ref-type="fig" rid="F22">Fig. 156</xref>); middle tarsus 1.3 times as long as middle tibia.
                    </p><p><italic>Metasoma</italic>. Ovipositor sheath 0.3 times as long as body, 0.4 times as long as metasoma, 1.3 times as long as hind tibia and about 0.8 times as long as hind tibia and tarsus combined; hypopygium v-shaped incised apically.
                    </p><p><italic>Colour</italic>. Black; mandible and antenna (except for four black basal segments) dark brown; fore and middle trochanters, femura and tibiae dark brown, tarsi brown, but middle basitarsus basally ivory; subbasal patch of hind tibia ivory; second-fifth metasomal tergites with red-brown band.
                    </p><p><italic>Male</italic> (described after a male from Hunan). Body length 13.0 mm; temple 0.7 times as long as eye in dorsal view (<xref ref-type="fig" rid="F23">Fig. 161</xref>); third antennal segment 1.6 times as long as second segment, fourth antennal segment as long as third segment, fifth antennal segment 0.8 times as long as third segment (<xref ref-type="fig" rid="F23">Fig. 165</xref>); minimum width of malar space 0.2 times as long as second antennal segment; length of mesosoma 1.7 times as long as<!--PageBreak--> its height; propleuron 0.7 times as long as mesoscutum in front of tegulae; mesoscutum sculpture more densely than of female (<xref ref-type="fig" rid="F23">Fig. 162</xref>); length of hind femur, tibia and basitarsus 4.2, 3.7 and 4.6 times their width, respectively (<xref ref-type="fig" rid="F23">Fig. 164</xref>); middle tarsus 1.1 times as long as middle tibia.
                    </p><p><italic>Variation</italic>. Female: body length 11.0–12.0 mm, ovipositor sheath 0.3–0.5 times as long as metasoma, 1.2–1.4 times as long as hind tibia and 0.7–0.9 times as long as hind tibia and tarsus combined. Temple 0.7–0.8 times as long as eye in dorsal view; third antennal segment 1.7–1.9 times as long as second segment, fourth antennal segment 0.9–1.0 times as long as third segment, fifth antennal segment 0.7–0.8 times as long as third segment; OOL 1.2–1.3 times as long as diameter of posterior ocellus; length of mesosoma 1.7–1.9 times as long as its height; propleuron 0.8–0.9 times as long as mesoscutum in front of tegulae, with a comparatively distinct antero-lateral tooth; mesoscutum matt and coriaceous, rather sparsely very finely punctate, or very finely rugulose; length of hind femur, tibia and basitarsus 3.8–4.5, 3.5–3.8 and 4.3–5.2 times as long as their width, respectively. Male: body length 11.7 mm. Temple 0.7–0.8 times as long as eyes in dorsal view; third antennal segment 1.6 times as long as second segment, fourth antennal segment 1.0–1.1 times as long as third segment, fifty antennal segment 0.8–0.9 times as long as third segment; OOL 1.1 times as long as diameter of posterior ocellus; length of mesosoma 1.7–1.8 times as long as its height; propleuron 0.9 times as long as mesoscutum in front of tegulae; length of femur, tibia and basitarsus 4.0, 3.7 and 4.7 times as long as their width, respectively.
                    </p></tp:treatment-sec><tp:treatment-sec sec-type="Distribution"><title>Distribution.</title><p>China (Hubei, Hunan, Fujian, Guizhou).</p></tp:treatment-sec><tp:treatment-sec sec-type="Etymology"><title>Etymology.</title><p>Named after the widened (“latus” is Latin for “wide”) hind tibia.</p></tp:treatment-sec><tp:treatment-sec sec-type="Biology"><title>Biology.</title><p>Unknown. Collected in June, July and October.</p><fig id="F22" position="float" orientation="portrait"><label>Figures 153–160.</label><caption><p><italic><tp:taxon-name>Gasteruption latitibia</tp:taxon-name></italic> sp. n., holotype, female. <bold>153</bold> head lateral <bold>154</bold> mesosoma lateral <bold>155</bold> mesoscutum dorsal <bold>156</bold> hind leg <bold>157</bold> head anterior <bold>158</bold> head dorsal <bold>159</bold> fore wing <bold>160</bold> antenna.</p></caption><graphic xmlns:xlink="http://www.w3.org/1999/xlink" xlink:href="ZooKeys-237-001-g022.jpg" position="float" orientation="portrait" xlink:type="simple"/></fig><fig id="F23" position="float" orientation="portrait"><label>Figures 161–165.</label><caption><p><italic><tp:taxon-name>Gasteruption latitibia</tp:taxon-name></italic> sp. n., paratype, male. <bold>161</bold> head dorsal <bold>162</bold> mesoscutum dorsal <bold>163</bold> head anterior <bold>164</bold> hind leg <bold>165</bold> antenna.</p></caption><graphic xmlns:xlink="http://www.w3.org/1999/xlink" xlink:href="ZooKeys-237-001-g023.jpg" position="float" orientation="portrait" xlink:type="simple"/></fig></tp:treatment-sec></tp:taxon-treatment>
