# Supplementary material for: A revision of the Chinese Gasteruptiidae (Hymenoptera, Evanioidea)
Source: Zookeys. 2012 Nov 2;(237):1–123. doi: 10.3897/zookeys.237.3956 (PMC3496936; doi:10.3897/zookeys.237.3956)
Supplement: XML Treatment for Gasteruption oriplanum [file zookeys.237.3956-treatment17.xml]

<!DOCTYPE tp:taxon-treatment
  PUBLIC "-//TaxonX//DTD Taxonomic Treatment Publishing DTD v0 20100105//EN" "tax-treatment-NSO.dtd">
<tp:taxon-treatment xmlns:tp="http://www.plazi.org/taxpub"><tp:treatment-meta><mixed-citation publication-type="journal"><person-group><name><surname>Zhao</surname><given-names>Ke-xin</given-names></name><name><surname>van Achterberg</surname><given-names>Cornelis</given-names></name><name><surname>Xu</surname><given-names>Zai-fu</given-names></name></person-group><article-title>A revision of the Chinese Gasteruptiidae (Hymenoptera, Evanioidea)</article-title><source>Zookeys</source><day>2</day><month>11</month><year>2012</year><volume>2012</volume><issue>237</issue><fpage>1</fpage><lpage>123</lpage><pub-id pub-id-type="doi">10.3897/zookeys.237.3956</pub-id></mixed-citation></tp:treatment-meta><tp:nomenclature><tp:taxon-name>
                        <tp:taxon-name-part taxon-name-part-type="genus">Gasteruption</tp:taxon-name-part>
                        <tp:taxon-name-part taxon-name-part-type="species">oriplanum</tp:taxon-name-part>
                    <object-id xmlns:xlink="http://www.w3.org/1999/xlink" xlink:type="simple">http://species-id.net/wiki/Gasteruption_oriplanum</object-id>
								</tp:taxon-name><tp:taxon-authority>Kieffer, 1911</tp:taxon-authority><xref ref-type="fig" rid="F24">Figs 166–173</xref><tp:nomenclature-citation-list><tp:nomenclature-citation><tp:taxon-name>Gasteruption oriplanum</tp:taxon-name><comment> Kieffer, 1911: 210; <xref ref-type="bibr" rid="B17">Hedicke 1939</xref>: 27.</comment></tp:nomenclature-citation></tp:nomenclature-citation-list></tp:nomenclature><tp:treatment-sec sec-type="Type material"><title>Type material.</title><p>Holotype of <italic><tp:taxon-name>Gasteruption oriplanum</tp:taxon-name></italic>, ♂ (BMNH), “Type”, “B. M. Type Hym. 3.a.173”, “<italic><tp:taxon-name>Gasteruption oreiplanus</tp:taxon-name></italic> [sic!] Kieff.”, “[China:], Tibet, Gyangtse, 13,000 ft., June 1904, Tibet Exped., H.J. Walton, 1905-172/ 29.vi.1904”.
                    </p></tp:treatment-sec><tp:treatment-sec sec-type="Additional material"><title>Additional material.</title><p>3 ♂ (ZJUH, RMNH), “[China:] Tibet, Zhenge, 3722 m, 11.VI.2009, Jiang-li Tan”; 1 ♀ (CSCS), “[China:] Tibet, Linzhi, Bomi, 2800 m, 20.VIII.2003, Wei Xiao”.</p></tp:treatment-sec><tp:treatment-sec sec-type="Diagnosis"><title>Diagnosis.</title><p>Apex of ovipositor sheath black; ovipositor sheath 1.1 times as long as hind tibia and 0.7 times as long as hind tibia and tarsus combined; occipital carina obsolescent medio-dorsally (<xref ref-type="fig" rid="F24">Fig. 166</xref>) and somewhat protruding ventro-posteriorly (<xref ref-type="fig" rid="F24">Fig. 166</xref>); antesternal carina narrow; head, laterally mesosoma and scape black; head in anterior view distinctly protruding below lower level of eyes by 0.7 times basal <!--PageBreak-->width of mandible and mandibular condylus below lower level of eyes; in lateral viewcondylarincision of malar space distinctly removed from eye (<xref ref-type="fig" rid="F24">Fig. 166</xref>); outer side of mandible distinctly convex; clypeus with obsolescent depression; eyes glabrous; fourth and fifth antennal segments of ♂ 1.3 and 1.3 (♀: 1.2 and 1.0) times as long as third segment, respectively (<xref ref-type="fig" rid="F24">Fig. 173</xref>); apical antennal segment of HT missing, at most 1.4 times as long as third antennal segment and its colour similar to colour of medial segments; antenna of female black; mesoscutum and head similarly coriaceous, at most mesoscutum superficially rugulose; propleuron robust and about 0.6–0.7 times as long as mesoscutum in front of tegulae (<xref ref-type="fig" rid="F24">Fig. 167</xref>); hind coxa mainly rugulose dorsally; hind<!--PageBreak--> tibia robust, without a subbasal ivory ring and swollen, resulting in a distinctly convex ventral border (<xref ref-type="fig" rid="F24">Fig. 169</xref>); hind basitarsus comparatively long and parallel-sided (<xref ref-type="fig" rid="F24">Fig. 169</xref>); hind tibial spurs brown; hind tarsus dark brown.
                    </p></tp:treatment-sec><tp:treatment-sec sec-type="Description"><title>Description.</title><p>Holotype, male, body length 9.3 mm.</p><p><italic>Head</italic>. Vertex and frons matt and very densely finely coriaceous, moderately convex and without a depression medio-posteriorly; head gradually narrowed behind eyes (<xref ref-type="fig" rid="F24">Fig. 170</xref>); temple 0.7 times as long as eye in dorsal view; fourth antennal segment 1.3 times as long as third segment and 0.8 times as long as second and third segments combined, fifth antennal segment 1.3 times as long as third segment (<xref ref-type="fig" rid="F24">Fig. 173</xref>), third antennal segment 1.7 times as long as second segment; occipital carina narrow and non-lamelliform medio-dorsally; ocelli comparatively small, OOL 1.4 times as long as diameter of posterior ocellus; face rather wide; minimum width of malar space as long as second antennal segment (<xref ref-type="fig" rid="F24">Fig. 166</xref>; incorrectly described in original description); clypeus without triangular depression and slightly emarginate; eye glabrous.
                    </p><p><italic>Mesosoma</italic>. Length of mesosoma 1.7 times its height; pronotal side moderately high and coriaceous except for medial and subposterior crenulate grooves, without antero-lateral tooth; mesoscutum slightly protruding anteriorly; propleuron robust, 0.7 times as long as mesoscutum in front of tegulae (<xref ref-type="fig" rid="F24">Fig. 167</xref>); antesternal carina narrow and hardly lamelliform; mesoscutum densely coriaceous and rather matt, posteriorly with some rugulae (<xref ref-type="fig" rid="F24">Fig. 168</xref>); scutellum coriaceous; propodeum rugulose and with median carina, distinctly more developed then surrounding sculpture.
                    </p><p><italic>Wings</italic>. First discal cell slightly sinuate posteriorly and with outer posterior corner rounded (<xref ref-type="fig" rid="F24">Figs 171, 172</xref>).
                    </p><p><italic>Legs</italic>. Hind coxa rather matt, slender, coriaceous; length of hind femur, tibia and basitarsus 4.2, 3.9 and 6.8 times their width, respectively (<xref ref-type="fig" rid="F24">Fig. 169</xref>); middle tarsus normal, 1.1 times as long as middle tibia; middle femur narrowed basally and slenderer than fore femur.
                    </p><p><italic>Metasoma</italic>. Paramere normal and completely black.
                    </p><p><italic>Colour</italic>. Black or black-brown; hind tibial spurs brown; hind tibia with large ventral subbasal patch ivory, but brown basally; pterostigma brown.
                    </p><p><italic>Female</italic>. Head behind eyes roundly narrowed in dorsal view; occipital carina distinctly pigmented, narrow and non-lamelliform medio-dorsally; face wide; third antennal segment about 1.4 times as long as second segment; fourth segment 1.2 times as long as third segment, as fifth segment, and 0.7 times as long as second and third segments combined; vertex coriaceous, matt; eye glabrous; frons rather convex and anterior ocellus above upper level of frons; propleuron robust and 0.7 times as long as mesoscutum in front of tegulae; antesternal carina non-lamelliform and narrow; mesoscutum densely coriaceous, mixed with fine transverse rugulose and posteriorly distinctly rugose; hind coxa slender in dorsal view; hind basitarsus transversely rugose dorsally; hind leg coloured as in female but hind tarsus largely brown; apical half of first metasomal tergite and second tergite black; paramere black apically; body length 9.0 mm; ovipositor sheath 0.3 times as long as body, 0.4 times as long as metasoma and 1.1 times as long as hind tibia; sheath apically dark brown; hypopygium v-shaped incised apically.
                    </p><p><!--PageBreak--><italic>Variation</italic>. Male: body length 10.0–12.5 mm; head deeply emarginated medio-posteriorly; temple as long as eye in dorsal view; vertex and frons finely aciculate; third antennal segment 1.5–1.6 times as long as second segment, fourth antennal segment 1.4 times as long as third segment, fifth antennal segment 1.2–1.3 times as long as third segment; OOL 1.8 times as long as diameter of posterior ocellus; minimum width of malar space as long as second antennal segment; length of mesosoma 1.7–1.8 times as long as its height; propleuron coarsely rugose and robust, about 0.6 times as long as mesoscutum in front of tegulae; dorsal lobe of pronotum rugose or rugulose, ventrally densely rugose, ventro-laterally coarsely rugose, dorso-laterally coriaceous; mesoscutum matt and finely densely transversely rugulose, posteriorly weakly irregularly rugulose; propodeum rugose, medio-longitudinal carina distinct; first discal cell broaden; hind coxa matt, slender and dorsally transversely rugose; length of hind femur, tibia and basitarsus 4.5–4.8, 3.9–4.2 and 5.6–6.5 times their width, respectively; middle tarsus 1.2–1.3 times as long as middle tibia.
                    </p></tp:treatment-sec><tp:treatment-sec sec-type="Distribution"><title>Distribution.</title><p>China (Tibet, 2800–4300 m).</p></tp:treatment-sec><tp:treatment-sec sec-type="Biology"><title>Biology. </title><p>Unknown. Collected in June and August.</p></tp:treatment-sec><tp:treatment-sec sec-type="Notes"><title>Notes. </title><p>Very similar to <italic><tp:taxon-name>Gasteruption minutum</tp:taxon-name></italic> (Tournier), but this species has the first discal cell straight posteriorly and hind tarsus yellow-brown.
                    </p><fig id="F24" position="float" orientation="portrait"><label>Figures 166–173.</label><caption><p><italic><tp:taxon-name>Gasteruption oriplanum</tp:taxon-name></italic> Kieffer, 1911, holotype, male. <bold>166</bold> head lateral <bold>167</bold>  mesosoma lateral <bold>168</bold> mesoscutum dorsal <bold>169</bold> hind leg <bold>170</bold> head dorsal <bold>171</bold> fore wing <bold>172</bold> discal cell of fore wing <bold>173</bold> the first to seventh antennal segments.</p></caption><graphic xmlns:xlink="http://www.w3.org/1999/xlink" xlink:href="ZooKeys-237-001-g024.jpg" position="float" orientation="portrait" xlink:type="simple"/></fig></tp:treatment-sec><ref-list><ref id="B17"><mixed-citation xmlns:xlink="http://www.w3.org/1999/xlink" xlink:type="simple"><person-group><name name-style="western"><surname>Hedicke</surname><given-names>H</given-names></name></person-group> (<year>1939</year>)<source> Hymenopterorum Catalogus 11, Gasteruptiidae.</source><publisher-name>W. Junk</publisher-name>, <publisher-loc>'s-Gravenhage</publisher-loc>, <lpage>54</lpage> pp.</mixed-citation></ref></ref-list></tp:taxon-treatment>
