# Supplementary material for: A revision of the Chinese Gasteruptiidae (Hymenoptera, Evanioidea)
Source: Zookeys. 2012 Nov 2;(237):1–123. doi: 10.3897/zookeys.237.3956 (PMC3496936; doi:10.3897/zookeys.237.3956)
Supplement: XML Treatment for Gasteruption parvicollarium [file zookeys.237.3956-treatment18.xml]

<!DOCTYPE tp:taxon-treatment
  PUBLIC "-//TaxonX//DTD Taxonomic Treatment Publishing DTD v0 20100105//EN" "tax-treatment-NSO.dtd">
<tp:taxon-treatment xmlns:tp="http://www.plazi.org/taxpub"><tp:treatment-meta><mixed-citation publication-type="journal"><person-group><name><surname>Zhao</surname><given-names>Ke-xin</given-names></name><name><surname>van Achterberg</surname><given-names>Cornelis</given-names></name><name><surname>Xu</surname><given-names>Zai-fu</given-names></name></person-group><article-title>A revision of the Chinese Gasteruptiidae (Hymenoptera, Evanioidea)</article-title><source>Zookeys</source><day>2</day><month>11</month><year>2012</year><volume>2012</volume><issue>237</issue><fpage>1</fpage><lpage>123</lpage><pub-id pub-id-type="doi">10.3897/zookeys.237.3956</pub-id></mixed-citation></tp:treatment-meta><tp:nomenclature><tp:taxon-name>
                        <tp:taxon-name-part taxon-name-part-type="genus">Gasteruption</tp:taxon-name-part>
                        <tp:taxon-name-part taxon-name-part-type="species">parvicollarium</tp:taxon-name-part>
                    <object-id xmlns:xlink="http://www.w3.org/1999/xlink" xlink:type="simple">http://species-id.net/wiki/Gasteruption_parvicollarium</object-id>
								</tp:taxon-name><tp:taxon-authority>Enderlein, 1913</tp:taxon-authority><xref ref-type="fig" rid="F25">Figs 174</xref><xref ref-type="fig" rid="F26">190</xref><tp:nomenclature-citation-list><tp:nomenclature-citation><tp:taxon-name>Gasteruption parvicollarium</tp:taxon-name><comment> Enderlein, 1913: 323–324; <xref ref-type="bibr" rid="B17">Hedicke 1939</xref>: 27; <xref ref-type="bibr" rid="B59">Pasteels 1958</xref>: 183, fig. 8.</comment></tp:nomenclature-citation></tp:nomenclature-citation-list></tp:nomenclature><tp:treatment-sec sec-type="Type material"><title>Type material.</title><p>Holotype, ♂ (DEI), “[China:] Formosa [= Taiwan], Kankau (Koshun) VII.1911, H. Sauter”, “Holotypus”, “<italic><tp:taxon-name>Gasteruption parvicollarium</tp:taxon-name></italic> Enderl., ♂, Type, Dr. Enderlein, det. 1913”, “Dtsch. Entomol. Institut Berlin”.
                    </p></tp:treatment-sec><tp:treatment-sec sec-type="Additional material"><title>Additional material.</title><p>1 ♀ (ZJUH), “[China:] Jiangsu, Yixing, 4.VI.1935”; 1 ♀ (ZJUH), “[China:] Zhejiang, West Mt. Tianmu, 17–18.V.1988, Xiao-ming Lou”; 1 ♀ (ZJUH), “[China:] Zhejiang, West Mt. Tianmu, 1–3.VII.2010, Qi-chao Zhao”; 1 ♂ (CAU): “[China:] Fujian, Chong'an, Mt. Xiaowuyi, 30.VI.1979, Ji-kun Yang”; 1 ♀ (RMNH), “[China:] Fujian, Fuzhou, 25.IV.1991, Nai-quan Lin”; 1 ♂ (ZJUH), “[China:] Fujian, Fuzhou, 17.IV.1991, Chang-ming Liu”; 1 ♀ (ZJUH), “[China:] Fujian, Mt. Wuyi, Dazhulan, 31.VII.1983, Jun-hua He”; 1 ♂ (ZJUH), “[China:] Fujian, Mt. Wuyi, 14.VII.1994”; 1 ♀ (SCAU), “[China:] Fujian, Jianyang, Masha, 28.IV.2012, Jun-hao Huang”; 5 ♀ + 1 ♂ (TARI), “[China:] Taiwan, Musha, 25.VI.–5.VII.1947, Maa, Chen &amp; Lin”; 1 ♀ + 1 ♂ (TARI), “[China:] Taiwan, Makazayazaya, Heito, 9.X.1926, J. Sonan”; 1 ♂ “[China:] Hopeh [= Hebei] Prov., Sienhsien [= Xianxian], Musée Heude”; 1 ♀ (TARI), “[China:] Taiwan, Pingtung, Kenting, 22–26.III.1982, T. Lin &amp; S.C. Lin”; 1 ♀ + 3 ♂ (TARI, RMNH), “[China:]<!--PageBreak--> Taiwan, Nantou, Lushan, 100 m, 27–31.V.1980, K.S. Lin &amp; L.Y. Chou”; 6 ♂ (TARI, RMNH), “[China:] Taiwan, Nantou, Tungpu, 1200 m, 23–27.VII.1984, K.C. Chou &amp; C.H. Yang”; 2 ♂ (TARI), “[China:] Taiwan: Nantou, Wushe, 1150 m, 7.V.1984, K.C. Chou &amp; C.C. Pan”; 1 ♂ (TARI), id., but 17.VIII.1984; 2 ♂ (TARI), id., but 23–28.VI.1981, K.S. Lin &amp; W.S. Tang; 1 ♂ (TARI), “[China:] Taiwan, Taitung, Chihpen, 17–18.II.1982, L.Y. Chou &amp; K.C. Chou”; 1 ♀ <!--PageBreak-->(TARI), “[China:] Taiwan, Taipei, 2.XII.1968, K.H. Chang”; 1 ♂ (TARI), id., but 13.IX.1968; 1 ♀ (TARI), “[China:] Taiwan, Kuandouchi, 16–22.IV.1971, Malaise trap”; 1 ♂ (TARI), “[China:] Taiwan, KAGI, 15.III.1936, S. Toyota”; 1 ♂ (TARI), “[China:] Taiwan, Kotosho, 1–4.IV.1920, J. Sonan”; 1 ♀ (SCAU), “[China:] Ningxia, Mt. Liupan, 3–14.VII.2009, Hua-yan Chen”; 1 ♀ (SCAU), “[China:] Shanxi, Mt. Li National Nature Reserve, 26–30.VII.2012, Zhen Liu”; 1 ♀ (ZJUH), “[China:] Hubei, Wufenghouhe Nature Reserve, 11.VII.1999, Wen-jun Pu”; 2 ♀ + 1 ♂ (ZJUH), “[China:] Hunan, Liuyang, 6.V.1984 &amp; 22.IX.1984 &amp; 29.IV.1985, Xin-wang Tong”; 1 ♂ (ZJUH), “[China:] Guangxi, Guilin, 22.IX.1987, Jun-hua He”; 1 ♀ (ZJUH), “[China:] Guizhou, Meitan, V.1943, Ru-zuo Zhu”.</p></tp:treatment-sec><tp:treatment-sec sec-type="Diagnosis"><title>Diagnosis.</title><p>Apex of ovipositor sheath black or dark brown; ovipositor sheath 0.7–1.0 times as long as hind tibia and tarsus combined, at most 0.6 times as long as metasoma and 1.2–1.7 times as long as hind tibia; head nearly “fez-shaped” in anterior view (<xref ref-type="fig" rid="F25">Figs 178</xref>, <xref ref-type="fig" rid="F26">186</xref>) and conical elongate in lateral view (<xref ref-type="fig" rid="F25">Figs 174</xref>, <xref ref-type="fig" rid="F26">182</xref>); first discal cell of fore wing subparallel-sided (<xref ref-type="fig" rid="F25">Figs 180</xref>, <xref ref-type="fig" rid="F26">188</xref>); occipital carina narrow and non-lamelliform medio-dorsally (<xref ref-type="fig" rid="F25">Figs 174</xref>, <xref ref-type="fig" rid="F26">182</xref>); antesternal carina narrow; hind tibia moderately robust (<xref ref-type="fig" rid="F25">Figs 177</xref>, <xref ref-type="fig" rid="F26">185</xref>); hind basitarsus comparatively short and black; malar space 0.1 times as long as second antennal segment (= pedicellus); propodeum regularly coarsely reticulate or scrobiculate, median carina of propodeum as a slightly elevated smooth median line; eyes glabrous; mesoscutum very finely and densely coriaceous, matt and with more or less obsolescent isolated punctures (<xref ref-type="fig" rid="F25">Figs 176</xref>, <xref ref-type="fig" rid="F26">184</xref>); pronotum with only angulate antero-laterally; vertex and frons with satin sheen and very finely punctulate; propleuron 0.8–1.0 times as long as mesoscutum in front of tegulae and moderately slender (<xref ref-type="fig" rid="F25">Figs 175</xref>, <xref ref-type="fig" rid="F26">183</xref>); notauli very shallow and narrow in ♀ but wider and more or less crenulate in ♂ (<xref ref-type="fig" rid="F25">Figs 176</xref>, <xref ref-type="fig" rid="F26">184</xref>); hind tibia entirely brown (♂ or with pale patch (♀); apical 0.1 of hypopygium of ♀ incised.
                    </p></tp:treatment-sec><tp:treatment-sec sec-type="Description"><title>Description.</title><p>Holotype, male, body length 11 mm, of fore wing 4.9 mm.</p><p><italic>Head</italic>. Vertex and frons with satin sheen and very densely finely punctulate (somewhat coriaceous), moderately convex and without a depression medio-posteriorly; head gradually narrowed behind eyes; temple as long as eye in dorsal view (<xref ref-type="fig" rid="F26">Fig. 187</xref>); fourth antennal segment 1.4 times as long as third segment and 0.8 times as long as second and third segments combined, fifth antennal segment 1.4 times as long as third segment (<xref ref-type="fig" rid="F26">Fig. 190</xref>), third antennal segment 1.7 times as long as second segment and moderately slender (<xref ref-type="fig" rid="F26">Fig. 190</xref>); occipital carina narrow and non-lamelliform medio-dorsally (<xref ref-type="fig" rid="F26">Fig. 182</xref>); ocelli comparatively small, OOL 1.6 times as long as diameter of posterior ocellus; face moderately wide (<xref ref-type="fig" rid="F26">Fig. 186</xref>); minimum width of malar space 0.1 times as long as second antennal segment (<xref ref-type="fig" rid="F26">Fig. 182</xref>); clypeus without triangular depression and slightly emarginate; eye glabrous.
                    </p><p><italic>Mesosoma</italic>. Length of mesosoma 1.8 times its height; pronotal side moderately low and coriaceous except for medial and subposterior crenulate grooves, antero-laterally only angularly protruding; mesoscutum slightly protruding anteriorly; propleuron comparatively slender (<xref ref-type="fig" rid="F26">Fig. 183</xref>), as long as mesoscutum in front of tegulae; antesternal carina narrow and hardly lamelliform; mesoscutum very finely and densely cori<!--PageBreak-->aceous, matt and with more or less obsolescent isolated punctures (<xref ref-type="fig" rid="F26">Fig. 184</xref>); scutellum coriaceous; propodeum regularly coarsely reticulate or scrobiculate, median carina of propodeum as a slightly elevated smooth median line.
                    </p><p><!--PageBreak--><italic>Wings</italic>. First discal cell parallel-sided and with outer posterior corner rounded (<xref ref-type="fig" rid="F26">Fig. 188</xref>).
                    </p><p><italic>Legs</italic>. Hind coxa rather matt, slender, coriaceous; length of hind femur, tibia and basitarsus 4.8, 5.0 and 4.4 times their width, respectively (<xref ref-type="fig" rid="F26">Fig. 185</xref>), middle tarsus 1.1 times as long as middle tibia; middle femur as slender as fore femur; apical segments of hind tarsus deformed (<xref ref-type="fig" rid="F26">Fig. 189</xref>).
                    </p><p><italic>Metasoma</italic>. Paramere dark brown.
                    </p><p><italic>Colour</italic>. Black or black-brown; antenna, mandible, tegulae and legs (including hind tibial spurs) dark brown or nearly so; wing membrane subhyaline; pterostigma brown.
                    </p><p><italic>Female</italic> (described after a female from Zhejiang). Body length 13 mm; head truncate medio-posteriorly, gradually narrowed behind eyes and weakly curved laterally (<xref ref-type="fig" rid="F25">Fig. 179</xref>); temple 0.7 times as long as eye in dorsal view; vertex and frons with satin sheen and coriaceous; vertex moderately convex posteriorly and without depression medio-posteriorly; occipital carina non-lamelliform and obsolescent medio-dorsally (<xref ref-type="fig" rid="F25">Fig. 174</xref>); third antennal segment 1.4 times as long as second segment, fourth antennal segment 1.3 times as long as third segment, fifth antennal segment as long as third segment (<xref ref-type="fig" rid="F25">Fig. 181</xref>); eye glabrous; OOL 1.4 times as long as diameter of posterior ocellus; minimum width of malar space 0.1 times as long as second antennal segment; clypeus with indistinct triangular depression (<xref ref-type="fig" rid="F25">Fig. 178</xref>); length of mesosoma 2.3 times as long as its height; propleuron matt and moderately robust, 0.9 times as long as mesoscutum in front of tegulae (<xref ref-type="fig" rid="F25">Fig. 175</xref>); side of pronotum coriaceous, without a distinct antero-lateral tooth; mesoscutum coriaceous and matt (<xref ref-type="fig" rid="F25">Fig. 176</xref>); medio-posteriorly weakly rugulose; scutellum coriaceous and matt; propodeum reticulate-rugose, medio-longitudinal carina distinct; hind coxa matt, slender and dorsally regularly weakly rugulose; length of hind femur, tibia and basitarsus 3.7, 4.5 and 5.6 times their width, respectively (<xref ref-type="fig" rid="F25">Fig. 177</xref>); middle tarsus 1.2 times as long as middle tibia; ovipositor sheath 0.2 times as long as body, 0.3 times as long as metasoma, 0.8 times as long as hind tibia and tarsus combined and 1.3 times as long as hind tibia; hypopygium shallow v-shaped incised apically.
                    </p><p><italic>Variation</italic>. Male: body length 10.0–12.0 mm; third antennal segment 1.2–1.3 times as long as second segment, fourth antennal segment 1.2–1.3 times as long as third segment, fifth antennal segment 1.1–1.2 times as long as third segment. Female: body length 10.0–13.0 mm, ovipositor sheath 0.2–0.3 times as long as body, 0.3–0.6 times as long as metasoma, 0.7–1.0 times as long as hind tibia and tarsus combined and 1.2–1.7 times as long as hind tibia. Temple 0.5–0.8 times as long as eye in dorsal view; third antennal segment 1.2–1.6 times as long as second segment, fourth antennal segment 1.1–1.2 times as long as third segment, fifth antennal segment 1.0–1.2 times as long as third segment; OOL 1.4–1.6 times as long as diameter of posterior ocellus; length of mesosoma 2.3–2.6 times as long as its height; propleuron 0.8–0.9 times as long as mesoscutum in front of tegulae.
                    </p></tp:treatment-sec><tp:treatment-sec sec-type="Distribution"><title>Distribution.</title><p>China (Ningxia, Shanxi, Hebei, Jiangsu, Zhejiang, Fujian, Taiwan, Hubei, Hunan, Guangxi, Guizhou).</p></tp:treatment-sec><tp:treatment-sec sec-type="Biology"><title>Biology.</title><p>Unknown. Mainly collected in February–October and December.<!--PageBreak--></p><fig id="F25" position="float" orientation="portrait"><label>Figures 174–181.</label><caption><p><italic><tp:taxon-name>Gasteruption parvicollarium</tp:taxon-name></italic> Enderlein, 1913, female, Zhejiang. <bold>174</bold> head lateral <bold>175</bold> mesosoma lateral <bold>176</bold> mesoscutum dorsal <bold>177</bold> hind leg <bold>178</bold> head anterior <bold>179</bold> head dorsal <bold>180</bold> fore wing <bold>181</bold> antenna.</p></caption><graphic xmlns:xlink="http://www.w3.org/1999/xlink" xlink:href="ZooKeys-237-001-g025.jpg" position="float" orientation="portrait" xlink:type="simple"/></fig><fig id="F26" position="float" orientation="portrait"><label>Figures 182–190.</label><caption><p><italic><tp:taxon-name>Gasteruption parvicollarium</tp:taxon-name></italic> Enderlein, 1913, holotype, male. <bold>182</bold> head lateral <bold>183</bold> mesosoma lateral <bold>184</bold> mesoscutum dorsal <bold>185</bold> hind leg <bold>186</bold> head anterior <bold>187</bold> head dorsal <bold>188</bold> fore wing <bold>189</bold> tarsus of hind leg <bold>190</bold> the first to seventh antennal segments.</p></caption><graphic xmlns:xlink="http://www.w3.org/1999/xlink" xlink:href="ZooKeys-237-001-g026.jpg" position="float" orientation="portrait" xlink:type="simple"/></fig></tp:treatment-sec><ref-list><ref id="B17"><mixed-citation xmlns:xlink="http://www.w3.org/1999/xlink" xlink:type="simple"><person-group><name name-style="western"><surname>Hedicke</surname><given-names>H</given-names></name></person-group> (<year>1939</year>)<source> Hymenopterorum Catalogus 11, Gasteruptiidae.</source><publisher-name>W. Junk</publisher-name>, <publisher-loc>'s-Gravenhage</publisher-loc>, <lpage>54</lpage> pp.</mixed-citation></ref><ref id="B59"><mixed-citation xmlns:xlink="http://www.w3.org/1999/xlink" xlink:type="simple"><person-group><name name-style="western"><surname>Pasteels</surname><given-names>JJ</given-names></name></person-group> (<year>1958</year>)<article-title> Révision du genre <italic>Gasteruption</italic> (Hymenoptera, Evanioidea, Gasteruptionidae). V. Espèces indomalaises.</article-title><source>Bulletin et Annales de la Société Royale Entomologique de Belgique </source><volume>94</volume>: <fpage>169</fpage>-<lpage>213</lpage>.</mixed-citation></ref></ref-list></tp:taxon-treatment>
