# Supplementary material for: A revision of the Chinese Gasteruptiidae (Hymenoptera, Evanioidea)
Source: Zookeys. 2012 Nov 2;(237):1–123. doi: 10.3897/zookeys.237.3956 (PMC3496936; doi:10.3897/zookeys.237.3956)
Supplement: XML Treatment for Gasteruption poecilothecum [file zookeys.237.3956-treatment19.xml]

<!DOCTYPE tp:taxon-treatment
  PUBLIC "-//TaxonX//DTD Taxonomic Treatment Publishing DTD v0 20100105//EN" "tax-treatment-NSO.dtd">
<tp:taxon-treatment xmlns:tp="http://www.plazi.org/taxpub"><tp:treatment-meta><mixed-citation publication-type="journal"><person-group><name><surname>Zhao</surname><given-names>Ke-xin</given-names></name><name><surname>van Achterberg</surname><given-names>Cornelis</given-names></name><name><surname>Xu</surname><given-names>Zai-fu</given-names></name></person-group><article-title>A revision of the Chinese Gasteruptiidae (Hymenoptera, Evanioidea)</article-title><source>Zookeys</source><day>2</day><month>11</month><year>2012</year><volume>2012</volume><issue>237</issue><fpage>1</fpage><lpage>123</lpage><pub-id pub-id-type="doi">10.3897/zookeys.237.3956</pub-id></mixed-citation></tp:treatment-meta><tp:nomenclature><tp:taxon-name>
                        <tp:taxon-name-part taxon-name-part-type="genus">Gasteruption</tp:taxon-name-part>
                        <tp:taxon-name-part taxon-name-part-type="species">poecilothecum</tp:taxon-name-part>
                    <object-id xmlns:xlink="http://www.w3.org/1999/xlink" xlink:type="simple">http://species-id.net/wiki/Gasteruption_poecilothecum</object-id>
								</tp:taxon-name><tp:taxon-authority>Kieffer, 1911</tp:taxon-authority><xref ref-type="fig" rid="F27">Figs 191–199</xref><tp:nomenclature-citation-list><tp:nomenclature-citation><tp:taxon-name>Gasteruption poecilothecus</tp:taxon-name><comment> Kieffer, 1911: 205.</comment></tp:nomenclature-citation></tp:nomenclature-citation-list></tp:nomenclature><tp:treatment-sec sec-type="Type material"><title>Type material.</title><p>Holotype, ♀ (BMNH), “Type”, B.M. Type 3.a.164”, “<italic><tp:taxon-name>Gasteruption poecilothecus</tp:taxon-name></italic> Kieff.”, “[Far East Russia or North China], Amoor [= Amur River= Heilongjiang] / 71 25”, “Determined by Dr. Kieffer”.
                    </p></tp:treatment-sec><tp:treatment-sec sec-type="Additional material"><title>Additional material.</title><p>1 ♀ (ZJUH), “[China:] Jilin, Jiao River, VII.1988”; 1 ♀ (RMNH), “[China:] Jilin, Daxinggou, 7.VIII.2005, Mao-ling Sheng”; 1 ♀ (ZJUH), “[China:] Hebei, Pingquan, 3.VII.1986, Jin-jun Du”; 1 ♀ (CSCS), “[China:] Xinjiang, Aletai, Kanasi, 16.VII.2007, <named-content xmlns:xlink="http://www.w3.org/1999/xlink" content-type="dwc:verbatimCoordinates" xlink:type="simple">N48°40.056’, E87°02.150’</named-content>, alt. 1386 m, Mei-cai Wei”.
                    </p></tp:treatment-sec><tp:treatment-sec sec-type="Diagnosis"><title>Diagnosis.</title><p>Ivory apex of ovipositor sheath (<xref ref-type="fig" rid="F27">Fig. 198</xref>) 1.4-1.9 times as long as hind basitarsus; ovipositor sheath about as long as body; occipital carina narrow lamelliform medio-dorsally (<xref ref-type="fig" rid="F27">Fig. 191</xref>) and rather protruding laterally (<xref ref-type="fig" rid="F27">Fig. 191</xref>); propleuron robust, 0.8 times as long as mesoscutum in front of tegulae (<xref ref-type="fig" rid="F27">Fig. 192</xref>); antesternal carina narrow; head, laterally mesosoma and scape black-brown; head in anterior view not protruding below lower level of eyes and mandibular condylus near lower level of eyes (<xref ref-type="fig" rid="F27">Fig. 195</xref>); in lateral viewcondylarincision of malar space close to eye (<xref ref-type="fig" rid="F27">Fig. 191</xref>); clypeal ventral depression obsolescent and lateral corners rather protruding forwards; eyes glabrous; fourth and fifth antennal segment 1.4 and 1.1 (♀) times as long as third segment, respectively (<xref ref-type="fig" rid="F27">Fig. 199</xref>); apical antennal segment of ♀ 1.4 times as long as third antennal segment and brown, as colour of middle segments; antenna of female brown, except dark brown basal quarter; mesoscutum and head with satin sheen, head dorsally very finely punctulate and mesoscutum coriaceous between large and many punctures, become punctate-rugose medio-posteriorly; hind coxa transversely rugose dorsally, interspaces mainly rugulose; hind tibia robust, with a distinct subbasal ivory ring and swollen, resulting in a distinctly convex ventral border (<xref ref-type="fig" rid="F27">Fig. 194</xref>); hind basitarsus comparatively long and medially ivory (<xref ref-type="fig" rid="F27">Fig. 194</xref>); hind tibial spurs brown; remainder of hind tarsus dark brown; incision of hypopygium deep.
                    </p></tp:treatment-sec><tp:treatment-sec sec-type="Description"><title>Description. </title><p>Holotype, female, body length 14 mm.</p><p><italic>Head</italic>. Vertex and frons with satin sheen and densely and very finely punctulate or subcoriaceous, flat medio-posteriorly; head gradually narrowed behind eyes (<xref ref-type="fig" rid="F27">Fig. 196</xref>); temple 0.5 times as long as eye in dorsal view; fourth antennal segment 1.4 times as long as third segment and 0.9 times as long as second and third segments combined, fifth antennal segment 1.1 times as long as third segment (<xref ref-type="fig" rid="F27">Fig. 199</xref>), third antennal segment 1.9 times as long as second segment; occipital carina narrow lamelliform medio-dorsally (<xref ref-type="fig" rid="F27">Fig. 191</xref>); OOL 1.1 times as long as diameter of posterior ocellus; face rather wide (<xref ref-type="fig" rid="F27">Fig. 195</xref>); minimum width of malar space 0.2 times as long as second antennal segment (<xref ref-type="fig" rid="F27">Fig. 191</xref>); clypeus without distinct depression, its lateral corners protruding forwards and medio-ventrally slightly emarginate; eye glabrous.
                    </p><p><!--PageBreak--><italic>Mesosoma</italic>. Length of mesosoma 1.8 times its height; pronotal side moderately high and ventrally coriaceous and partly rugulose, with a distinct antero-lateral tooth;<!--PageBreak--> mesoscutum not protruding anteriorly; propleuron robust, 0.8 times as long as mesoscutum in front of tegulae (<xref ref-type="fig" rid="F27">Fig. 192</xref>); antesternal carina narrow and narrowly lamelliform; mesoscutum densely coriaceous and with many large punctures and with satin sheen, rather matt, medio-posteriorly punctate-rugose (<xref ref-type="fig" rid="F27">Fig. 193</xref>); scutellum partly finely punctate and with some transverse rugae.
                    </p><p><italic>Wings</italic>. Fore wing: first discal cell parallel-sided and with outer posterior corner rounded (<xref ref-type="fig" rid="F27">Fig. 197</xref>), glabrous; vein SR1 slightly bent.
                    </p><p><italic>Legs</italic>. Hind coxa with satin sheen, slender, coriaceous and dorsally transversely rugose; length of hind femur, tibia and basitarsus 4.1, 4.1 and 6.6 times their width, respectively (<xref ref-type="fig" rid="F27">Fig. 194</xref>); middle tarsus 1.2 times as long as middle tibia; middle femur subparallel-sided and slenderer than fore femur.
                    </p><p><italic>Metasoma</italic>. Ovipositor sheath 5.0 times as long as hind tibia, 1.6 times metasoma and 1.1 times body; ivory part of sheath 1.5 times as long as hind basitarsus; hypopygium deep slit-shaped incised apically.
                    </p><p><italic>Colour</italic>. Black-brown; antenna (except dark basal quarter) brown; fore leg and middle tibia and tarsus brown, but tibiae ivory basally; second-fourth metasomal tergites apically more or less yellow-brown, tegulae and remainder of legs largely dark brown, but hind tibial spurs brown and a large subbasal patch of hind tibia (ventrally wider than dorsally) and hind basitarsus (but basally and apically dark brown) white or ivory; pterostigma brown.
                    </p><p><italic>Male</italic>. Unknown.
                    </p><p><italic>Variation</italic>. Body length 14.5–16.0 mm. Ovipositor sheath 1.0–1.1 times as long as body, 1.6–1.7 times as long as metasoma and 4.7–5.1 times as long as hind tibia; its white apical part 1.4–1.9 times as long as hind basitarsus.
                    </p></tp:treatment-sec><tp:treatment-sec sec-type="Distribution"><title>Distribution.</title><p>China (Heilongjiang, Jilin, Xinjiang, Hebei).</p></tp:treatment-sec><tp:treatment-sec sec-type="Biology"><title>Biology.</title><p>Unknown. Collected in July and August.</p></tp:treatment-sec><tp:treatment-sec sec-type="Notes"><title>Notes.</title><p>The sculpture of the mesoscutum is variable in this species; it varies from some shallow punctures up to many (but well separated) coarse punctures (<xref ref-type="fig" rid="F27">Fig. 193</xref>). Also the colour of the hind basitarsus is variable (as in most species; often largely dark brown or black but sometimes with distinct ivory part).
                    </p><fig id="F27" position="float" orientation="portrait"><label>Figures 191–199.</label><caption><p><italic><tp:taxon-name>Gasteruption poecilothecum</tp:taxon-name></italic> Kieffer, 1911, holotype, female. <bold>191</bold> head lateral <bold>192</bold> mesosoma lateral <bold>193</bold> mesoscutum dorsal <bold>194</bold> hind leg <bold>195</bold> head anterior <bold>196</bold> head dorsal <bold>197</bold> fore wing <bold>198</bold> apex of ovipositor sheath <bold>199</bold> antenna.</p></caption><graphic xmlns:xlink="http://www.w3.org/1999/xlink" xlink:href="ZooKeys-237-001-g027.jpg" position="float" orientation="portrait" xlink:type="simple"/></fig></tp:treatment-sec></tp:taxon-treatment>
