# Supplementary material for: A revision of the Chinese Gasteruptiidae (Hymenoptera, Evanioidea)
Source: Zookeys. 2012 Nov 2;(237):1–123. doi: 10.3897/zookeys.237.3956 (PMC3496936; doi:10.3897/zookeys.237.3956)
Supplement: XML Treatment for Gasteruption rufescenticorne [file zookeys.237.3956-treatment20.xml]

<!DOCTYPE tp:taxon-treatment
  PUBLIC "-//TaxonX//DTD Taxonomic Treatment Publishing DTD v0 20100105//EN" "tax-treatment-NSO.dtd">
<tp:taxon-treatment xmlns:tp="http://www.plazi.org/taxpub"><tp:treatment-meta><mixed-citation publication-type="journal"><person-group><name><surname>Zhao</surname><given-names>Ke-xin</given-names></name><name><surname>van Achterberg</surname><given-names>Cornelis</given-names></name><name><surname>Xu</surname><given-names>Zai-fu</given-names></name></person-group><article-title>A revision of the Chinese Gasteruptiidae (Hymenoptera, Evanioidea)</article-title><source>Zookeys</source><day>2</day><month>11</month><year>2012</year><volume>2012</volume><issue>237</issue><fpage>1</fpage><lpage>123</lpage><pub-id pub-id-type="doi">10.3897/zookeys.237.3956</pub-id></mixed-citation></tp:treatment-meta><tp:nomenclature><tp:taxon-name>
                        <tp:taxon-name-part taxon-name-part-type="genus">Gasteruption</tp:taxon-name-part>
                        <tp:taxon-name-part taxon-name-part-type="species">rufescenticorne</tp:taxon-name-part>
                    <object-id xmlns:xlink="http://www.w3.org/1999/xlink" xlink:type="simple">http://species-id.net/wiki/Gasteruption_rufescenticorne</object-id>
								</tp:taxon-name><tp:taxon-authority>Enderlein, 1913</tp:taxon-authority><xref ref-type="fig" rid="F28">Figs 200</xref><xref ref-type="fig" rid="F29">216</xref><tp:nomenclature-citation-list><tp:nomenclature-citation><tp:taxon-name>Gasteruption rufescenticorne</tp:taxon-name><comment> Enderlein, 1913: 324–325; <xref ref-type="bibr" rid="B17">Hedicke 1939</xref>: 28; <xref ref-type="bibr" rid="B59">Pasteels 1958</xref>: 177, fig. 2.</comment></tp:nomenclature-citation></tp:nomenclature-citation-list></tp:nomenclature><tp:treatment-sec sec-type="Type material"><title>Type material.</title><p>Lectotypehere designated, ♀ (ZMIZ), “Type”, “[China:] Formosa [= Taiwan], Fuhosho, III.[19]09, H. Sauter”, “<italic><tp:taxon-name>Gasteruption rufescenticorne</tp:taxon-name></italic> Enderl., ♀, Type, Dr. Enderlein, det. 1913”, “Mus. Zool. Polonicum, Warszawa, 12/45”, “MIZ 313248”, “Mus. Zool. Polomocum Warszawa, Typus n. 1522, <!--PageBreak--><italic><tp:taxon-name>Gasteruption rufescenticorne</tp:taxon-name></italic> Enderlein, 1913, Syntypus”. Paralectotype, ♂ (according to label; metasoma and antenna missing; DEI), “[China:] Formosa [= Taiwan], Takao, 5.VII.[19]07, H. Sauter S.”, “Syntypus”, “<italic><tp:taxon-name>Gasteruption rufescenticorne</tp:taxon-name></italic> Enderl., ♂,<!--PageBreak--> Type, Dr. Enderlein det. 1913”, “Dtsch. Entomol. Institut Berlin”. Additional paralecotype (1 ♂ from Takao) in ZMIZ.
                    </p></tp:treatment-sec><tp:treatment-sec sec-type="Additional material"><title>Additional material.</title><p>1 ♀ (TARI), “ZÔ-SE”, “Chine, Prov. Kiangsu [= Jiangsu], Shanghai, Musée Heude”, “10.VI.[19]30, O. Piel”; 1 ♀ (TARI), “[China:] Chenkiang [= Zhenjiang], Chusan, Musée Heude”, “4.VI.[19]31”, “O. Piel”; 1 ♀ + 2 ♂ (ZJUH), “[China:] Zhejiang, Hangzhou, 4.VII.1980”; 1 ♀ (ZJUH), “[China:] Zhejiang, Huizhou, Shishi, 25.IX.1984, Cai-e Zhou”; 1 ♀ (SCAU), “[China:] Fujian, Fuzhou, 5.V.1965, Liang-chen Wang”; 1 ♂ (ZJUH), “[China:] Fujian, Fuzhou, Jinshan, 29.IV–2.V.1990, Xiu-fu Zhao”; 2 ♂ (ZJUH), “[China:] Fujian, Fuzhou, Jinshan, 6.VI.1989; 10.VI.1989, Xiu-fu Zhao”; 1 ♂ (ZJUH), “[China:] Fujian, Fuzhou, Jinshan, 3–9.V.1990, Xiu-fu Zhao”; 1 ♂ (ZJUH), “[China:] Fujian, Fuzhou, Jinshan, 20.VI.1990, Xiu-fu Zhao”; 1 ♂ (ZJUH), “[China:] Fujian, Fuzhou, Jinshan, 14–18.X.1990, Xiu-fu Zhao”; 3 ♂ (ZJUH), “[China:] Fujian, Fuzhou, 17.VIII.1990, Chang-ming Liu”; 2 ♂ (ZJUH, RMNH), “[China:] Fujian, Fuzhou, 15.VI.1988, Sa-ping Yi”; 1 ♂ (ZJUH), “[China:] Fujian, Jiangle, Mt. Longqi, 1.VII.1991, Chang-ming Liu”; 1 ♂ (ZJUH), “[China:] Fujian, Shaxian, Yangfang, 5.VIII.1974, Xiu-fu Zhao”; 1 ♂ (NMNS) “Fujian, Kingmen, 15.IV.1999, by hand, M.M. Yang”; 1 ♂ (id.), “[China:] Taiwan, Jonghua, 11.IV.1971, B. S. Chang”; 1 ♀ (TARI), “[China:] Taiwan, Urai, VI.1931, J. Sonan”, 1 ♂ (TARI), “[China:] Taiwan, Renaechi, 17.IX.1933, J. Sonan”; 2 ♂ (TARI), “[China:] Taiwan, Kuandouchi, 22–28.VI.1971, Malaise trap”; 1 ♀ (TARI), id., but 25–31.V.1971; 1 ♂ (TARI), id., but 29.VI.–5.VII.1971; 1 ♂ (TARI), “[China:] Taiwan, Taichung, Puli, 16–19.V.1956”, K.S. Lin”; 1 ♂ “[China:] Taiwan, Nantou, Wushe, 1150 m, 7–8.X.1982, K.C. Chou”; 1 ♂ (SCAU), “[China:] Ningxia, Mt. Liupan, 3–14.VII.2009, Hua-yan Chen”; 1 ♀ + 1 ♂ “[China:] Hubei, Tongcheng, 8.VI.1979”; 1 ♀ + 1 ♂ (ZJUH), “[China:] Hunan, Liuyang, 30.V.1984, Xin-wang Tong”; 1 ♀ (ZJUH), “[China:] Hunan, Liuyang, 20.VI.1985, Xin-wang Tong”; 1 ♀ (ZJUH), “[China:] Hunan, Liuyang, 25.V.1986, Xin-wang Tong”; 1 ♂ (ZJUH), “[China:] Hunan, Liuyang, 13.V.1985, Xin-wang Tong”; 1 ♂ (ZJUH), “[China:] Hunan, Liuyang, 21.IX.1984, Xin-wang Tong”; 1 ♀ (CAU): “[China:] Guangxi, Guilin, Mt. Qixing, 28.IV.1963, Ji-kun Yang”; 1 ♂ (ZJUH), “[China:] Guangxi, Binzhou, 8.VI.1982, Jun-hua He”; 1 ♀ (SCAU), “[China:] Hainan, Mt. Diaoluo, 29.V.2007, Bin Xiao”.</p></tp:treatment-sec><tp:treatment-sec sec-type="Diagnosis"><title>Diagnosis.</title><p>Apical fifth of ovipositor sheath white (<xref ref-type="fig" rid="F28">Fig. 204</xref>), 1–2 times as long as hind basitarsus; head distinctly excised posteriorly (♂ <xref ref-type="fig" rid="F29">Fig. 215</xref>) or truncate (♀ <xref ref-type="fig" rid="F28">Fig. 207</xref>), with a small triangular depression in front of wide to medium-sized lamelliform occipital carina medio-dorsally, with indistinct minute tubercles and deep cleft (<xref ref-type="fig" rid="F28">Figs 200</xref>, 209); antesternal carina non-lamelliform and narrow (<xref ref-type="fig" rid="F28">Fig. 201</xref>); propleuron 1.0–1.1 times as long as mesoscutum in front of tegulae and rather slender (<xref ref-type="fig" rid="F28">Fig. 201</xref>); head roundly narrowed behind eyes in dorsal view (<xref ref-type="fig" rid="F28">Figs 207</xref>, <xref ref-type="fig" rid="F29">215</xref>); temple much shorter than eye in dorsal view; antennal segments unknown of types, according to original description third segment about 1.3–1.6 times as long as second segment; malar space partly absent and condylus nearly touching eye; frons and vertex finely densely punctulate and with distinct satin sheen; antero-lateral teeth of pronotum absent, only some<!--PageBreak-->what angulate; mesoscutum coriaceous and with satin sheen, with minute separate punctures and medio-posteriorly mainly coriaceous with some large oval and round punctures (<xref ref-type="fig" rid="F28">Figs 202</xref>, <xref ref-type="fig" rid="F29">211</xref>); marginal cell of fore wing elongate; hind coxa moderately slender and largely coriaceous, but dorsally transversely rugose; ovipositor sheath about 0.8–1.1 times as long as body and about 1.3–1.6 times as long as metasoma; hind coxa and pronotal side black; hind basitarsus entirely dark brown and slender, rarely with<!--PageBreak--> ivory patch; hind tibia slender and bicoloured (dorsally dark brown, ventrally with rather small ivory subbasal patch).
                    </p></tp:treatment-sec><tp:treatment-sec sec-type="Description"><title>Description.</title><p>Syntype, male, length of head and mesosoma (metasoma missing) 6.4 mm.</p><p><italic>Head</italic>. Vertex excised medio-posteriorly, with satin sheen and densely finely punctulate, moderately convex and with small triangular depression medio-posteriorly, with pair of minute tubercles (<xref ref-type="fig" rid="F29">Figs 215, 216</xref>); head gradually narrowed behind eyes; temple 0.7 times as long as eye in dorsal view; third antennal segment (of male?) about 1.5 times as long as second segment according to original description; occipital carina wide lamelliform medio-dorsally (<xref ref-type="fig" rid="F29">Fig. 209</xref>); ocelli comparatively small, OOL 1.4 times as long as diameter of posterior ocellus; face moderately narrow (<xref ref-type="fig" rid="F28">Fig. 206</xref>, <xref ref-type="fig" rid="F29">214</xref>); malar space partly absent (<xref ref-type="fig" rid="F29">Fig. 209</xref>).
                    </p><p><italic>Mesosoma</italic>. Length of mesosoma 2.1 times its height; pronotal side comparatively elongate and mainly coriaceous antero-ventrally; mesoscutum not protruding anteriorly; propleuron 1.1 times as long as mesoscutum in front of tegulae (<xref ref-type="fig" rid="F29">Fig. 210</xref>); antesternal carina narrow and hardly lamelliform; mesoscutum coriaceous and with satin sheen, with minute separate punctures and medio-posteriorly mainly coriaceous with some large oval punctures (<xref ref-type="fig" rid="F29">Fig. 211</xref>); scutellum coriaceous.
                    </p><p><italic>Wings</italic>. First discal cell parallel-sided and indistinct posterior corner (<xref ref-type="fig" rid="F29">Fig. 213</xref>; cf. ♀ <xref ref-type="fig" rid="F28">Fig. 208</xref>); marginal cell of fore wing slender.
                    </p><p><italic>Legs</italic>. Hind coxa largely coriaceous, with satin sheen, but partly finely transversely striate dorsally; length of hind femur, tibia and basitarsus 4.2, 4.8 and 6.2 times their width, respectively (<xref ref-type="fig" rid="F29">Fig. 212</xref>).
                    </p><p><italic>Metasoma</italic>. Missing.
                    </p><p><italic>Colour</italic>. Black or dark brown; mandible, tegulae, fore and middle legs (except ivory bases of tibiae), hind leg (but tibia with rather small ivory patch) more or less dark brown; hind tibial spurs brown; pterostigma dark brown; wing membrane moderately infuscate.
                    </p><p><italic>Female</italic>. Lectotype. Body length 15.4 mm. Head truncate medio-posteriorly in dorsal view, gradually narrowed behind eyes and weakly curved laterally (<xref ref-type="fig" rid="F28">Fig. 207</xref>); temple 0.6 times as long as eye in dorsal view; vertex with a very shallow medio-posterior depression in front of occipital carina; occipital carina medium-sized (<xref ref-type="fig" rid="F28">Fig. 200</xref>); antenna missing; eye glabrous; malar space very short, nearly absent; clypeus without depression, but slightly emarginate ventrally; length of mesosoma twice as long as its height; propleuron moderately slender (<xref ref-type="fig" rid="F28">Fig. 201</xref>), nearly as long as mesoscutum in front of tegulae; side of pronotum mainly coriaceous, but ventrally with some rugulae and with an indistinct antero-lateral tooth; mesoscutum mainly very finely coriaceous and matt, sparsely weakly punctate; medio-posteriorly with some large round or oval punctures (<xref ref-type="fig" rid="F28">Fig. 202</xref>); scutellum very finely coriaceous; mesopleuron reticulate but partly coriaceous; propodeum reticulate, medio-longitudinal carina absent; metapleuron reticulate dorsally and ventrally rugulose; ovipositor sheath as long as body, 1.5 times as long as metasoma and 4.6 times as long as hind tibia; its apical ivory part 2.1 times as long as hind basitarsus and 0.15 times as long as ovipositor sheath; incision of hypopygium deep and slit-like, 0.4 times length of hypopygium; legs dark brown, <!--PageBreak-->subbasal patch of middle and hind tibia ivory (<xref ref-type="fig" rid="F28">Fig. 203</xref>); second-third metasomal tergites slightly red-brown apically; hind basitarsus dark brown; according to original description apical third of antenna brown-yellow.
                    </p><p><italic>Variation</italic>. Body length 10.0–16.5 mm; of fore wing 5.8–8.5 mm. Female: ovipositor sheath 0.8–1.1 times as long as body, 1.3–1.6 times as long as metasoma and 4.6–6.0 times as long as hind tibia, its apical ivory part 1.0–3.0 times as long as hind basitarsus; temple 0.5–0.7 times as long as eye in dorsal view; third antennal segment 1.3–1.6 times as long as second segment, fourth antennal segment 1.3–1.5 times as long as third segment, fifth antennal segment 1.1–1.4 times as long as third segment (<xref ref-type="fig" rid="F28">Fig. 205</xref>); length of mesosoma 2.1–2.5 times as long as its height; propleuron 1.0–1.2 times as long as mesoscutum in front of tegulae; legs black or dark brown, basitarsus mainly ivory, ivory patch of hind basitarsus indistinctly. Male: vertex more distinctly depressed medio-posteriorly than female, sometimes as three depressions in front of occipital carina, medio-dorsal one medium-sized and both of lateral ones comparatively shallow temple 0.6–0.7 times as long as eye in dorsal view; third antennal segment 1.0–1.3 times as long as second segment, fourth antennal segment 1.8–2.2 times as long as third segment, fifth antennal segment 1.8–2.3 times as long as third segment; length of mesosoma 2.1–2.2 times as long as its height; propleuron 1.0–1.1 times as long as mesoscutum in front of tegulae.
                    </p></tp:treatment-sec><tp:treatment-sec sec-type="Distribution"><title>Distribution.</title><p>China (Ningxia, Jiangsu, Shanghai, Zhejiang, Fujian, Taiwan, Hubei, Hunan, Guangxi, Hainan).</p></tp:treatment-sec><tp:treatment-sec sec-type="Biology"><title>Biology.</title><p>Unknown. Collected in March–October.</p><fig id="F28" position="float" orientation="portrait"><label>Figures 200–208.</label><caption><p><italic><tp:taxon-name>Gasteruption rufescenticorne</tp:taxon-name></italic> Enderlein, 1913, female, Hunan. <bold>200</bold> head lateral <bold>201</bold> mesosoma lateral <bold>202</bold> mesoscutum dorsal <bold>203</bold> hind leg <bold>204</bold> apical of ovipositor sheath <bold>205</bold> the first to ninth antennal segments <bold>206</bold> head anterior <bold>207</bold> head dorsal <bold>208</bold> fore and hind wings.</p></caption><graphic xmlns:xlink="http://www.w3.org/1999/xlink" xlink:href="ZooKeys-237-001-g028.jpg" position="float" orientation="portrait" xlink:type="simple"/></fig><fig id="F29" position="float" orientation="portrait"><label>Figures 209–216.</label><caption><p><italic><tp:taxon-name>Gasteruption rufescenticorne</tp:taxon-name></italic> Enderlein, 1913, holotype, male. <bold>209</bold> head lateral <bold>210</bold> mesosoma lateral <bold>211</bold> mesoscutum dorsal <bold>212</bold> hind legs <bold>213</bold> fore wing <bold>214</bold> head anterior <bold>215</bold> head dorsal <bold>216</bold> occipital carina.</p></caption><graphic xmlns:xlink="http://www.w3.org/1999/xlink" xlink:href="ZooKeys-237-001-g029.jpg" position="float" orientation="portrait" xlink:type="simple"/></fig></tp:treatment-sec><ref-list><ref id="B17"><mixed-citation xmlns:xlink="http://www.w3.org/1999/xlink" xlink:type="simple"><person-group><name name-style="western"><surname>Hedicke</surname><given-names>H</given-names></name></person-group> (<year>1939</year>)<source> Hymenopterorum Catalogus 11, Gasteruptiidae.</source><publisher-name>W. Junk</publisher-name>, <publisher-loc>'s-Gravenhage</publisher-loc>, <lpage>54</lpage> pp.</mixed-citation></ref><ref id="B59"><mixed-citation xmlns:xlink="http://www.w3.org/1999/xlink" xlink:type="simple"><person-group><name name-style="western"><surname>Pasteels</surname><given-names>JJ</given-names></name></person-group> (<year>1958</year>)<article-title> Révision du genre <italic>Gasteruption</italic> (Hymenoptera, Evanioidea, Gasteruptionidae). V. Espèces indomalaises.</article-title><source>Bulletin et Annales de la Société Royale Entomologique de Belgique </source><volume>94</volume>: <fpage>169</fpage>-<lpage>213</lpage>.</mixed-citation></ref></ref-list></tp:taxon-treatment>
