# Supplementary material for: A revision of the Chinese Gasteruptiidae (Hymenoptera, Evanioidea)
Source: Zookeys. 2012 Nov 2;(237):1–123. doi: 10.3897/zookeys.237.3956 (PMC3496936; doi:10.3897/zookeys.237.3956)
Supplement: XML Treatment for Gasteruption sinarum [file zookeys.237.3956-treatment21.xml]

<!DOCTYPE tp:taxon-treatment
  PUBLIC "-//TaxonX//DTD Taxonomic Treatment Publishing DTD v0 20100105//EN" "tax-treatment-NSO.dtd">
<tp:taxon-treatment xmlns:tp="http://www.plazi.org/taxpub"><tp:treatment-meta><mixed-citation publication-type="journal"><person-group><name><surname>Zhao</surname><given-names>Ke-xin</given-names></name><name><surname>van Achterberg</surname><given-names>Cornelis</given-names></name><name><surname>Xu</surname><given-names>Zai-fu</given-names></name></person-group><article-title>A revision of the Chinese Gasteruptiidae (Hymenoptera, Evanioidea)</article-title><source>Zookeys</source><day>2</day><month>11</month><year>2012</year><volume>2012</volume><issue>237</issue><fpage>1</fpage><lpage>123</lpage><pub-id pub-id-type="doi">10.3897/zookeys.237.3956</pub-id></mixed-citation></tp:treatment-meta><tp:nomenclature><tp:taxon-name>
                        <tp:taxon-name-part taxon-name-part-type="genus">Gasteruption</tp:taxon-name-part>
                        <tp:taxon-name-part taxon-name-part-type="species">sinarum</tp:taxon-name-part>
                    <object-id xmlns:xlink="http://www.w3.org/1999/xlink" xlink:type="simple">http://species-id.net/wiki/Gasteruption_sinarum</object-id>
								</tp:taxon-name><tp:taxon-authority>Kieffer, 1911</tp:taxon-authority><xref ref-type="fig" rid="F30">Figs 217</xref><xref ref-type="fig" rid="F31">227</xref><tp:nomenclature-citation-list><tp:nomenclature-citation><tp:taxon-name>Gasteruption sinarum</tp:taxon-name><comment> Kieffer, 1911: 205–206, <xref ref-type="bibr" rid="B33">1912</xref>: 229, 264; <xref ref-type="bibr" rid="B17">Hedicke 1939</xref>: 21.</comment></tp:nomenclature-citation><tp:nomenclature-citation><tp:taxon-name>Gasteruption sinense</tp:taxon-name><comment> Kieffer, 1924: 77–78; <xref ref-type="bibr" rid="B17">Hedicke 1939</xref>: 21. syn. n.</comment></tp:nomenclature-citation></tp:nomenclature-citation-list></tp:nomenclature><tp:treatment-sec sec-type="Type material"><title>Type material.</title><p>Holotype of <italic><tp:taxon-name>Gasteruption sinarum</tp:taxon-name></italic>, ♀ (BMNH), “Type”, B.M. Type 3.a.181”, “<italic><tp:taxon-name>Gasteruption sinarum</tp:taxon-name></italic> Kieff.”, “China, Walker Coll., 92–196”, “10–116”, “Determined by Dr. Kieffer”. One syntype of <italic><tp:taxon-name>Gasteruption sinense</tp:taxon-name></italic> here designated lectotype, ♀ (TARI), “Tchenkiang [= Zhenjiang, East of Nanjing; Jiangsu], 4.VII.[19]18”, “Chine, Prov. Kiangsu [= Jiangsu], Chinkiang [= Zhenjiang], Musée Heude”, “O. Piel”. Paralectotypes of <italic><tp:taxon-name>Gasteruption sinense</tp:taxon-name></italic>: 1 ♀ (TARI), same labels as lectotype, but 6.VII.1918. No other syntypes from Zhenjiang and Zi-ka-wei [= Xujiahui, Shanghai] found in MNHN, Entomological Museum Shanghai or Chinese Academy of Sciences Beijing.
                    </p></tp:treatment-sec><tp:treatment-sec sec-type="Additional material"><title>Additional material. </title><p>1 ♀ (ZJUH),“[China:] Liaoning, Shenyang, Botanical Garden, 3.VII.1993”; 1 ♀ (SCAU), “[China:] Inner Mongolia, Bayanchuoer, VIII.2007, Bo Qiu”; 1 ♀ (TARI), “[Inner Mongolia] Chahar, Yangklaping”, “12.VII.[19]37, O. Piel”; 1 ♀ (CAU), “[China:] Beijing, Mt. Xiang, 20.VII.1961, Ji-kun Yang”; 3 ♀<!--PageBreak--> (CAU), “[China:] Beijing, China Agricultural University, VIII.1957, Fa-sheng Li &amp; 8.VI.1957, Ji-kun Yang &amp; 20.VIII.2002, Min Zheng”; 1 ♀ (CAU), “[China:] Beijing, Mt. Miaofeng, 7.IX.1953”; 1 ♂ (CAU), “[China:] Beijing, Gongzhufen, 22.VI.1952, Ji-kun Yang”; 1 ♀ (TARI), “[China:] Taiwan, Peiping”; 1 ♀ (ZJUH), “[China:] Bei<!--PageBreak-->jing, Haidian, 1.VIII.1979, Tian-zu Jing”; 1 ♂ (CSCS), “[China:] Tianjin, Balitai, 5.VI.1952, Pei-yu Wang”; 1 ♀ (CSCS), “[China:] Tianjin, Nankai University Farm, 29.VI., Zong-chen Song”; 9 ♀ + 3 ♂ (TARI), “[China: Shandong,] Tsinanfou [= Jinan], Long-tong, 500–700 m, Musée Heude”; 1 ♀ (TARI), “Chine, Prov. Kiangsu [= Jiangsu], Shanghai, Musée Heude”, “Zi-ka-wei [= Xujiahui], 21.V.[19]25”, “O. Piel”; 5 ♀ (TARI), id., but 23.V.1918, 5.VII.1918, 21.VI.1920, 17.VI.1925 and 18.IX.1940; 7 ♀ (TARI) as lectotype, but 24.VII.1908, 8.X.1917, 29.V.1918, 6.VI.1918, 5.VII.1918, 11.VII.1918 and 13.V.1919; 2 ♀ (TARI), “[China:] Kiangsu [= Jiangsu], Chemo, Musée Heude”, “8 &amp; 20.V.[19]35, O. Piel”; 1 ♀ (TARI), “[China: Jiangsu,] Nanking [= Nanjing], 15.VII.[19]18”, “Chine, Prov. Giansu [= Jiangsu], Nanking [= Nanjing], Musée Heude”, “O. Piel”; 3 ♀ (ZJUH), “[China:] Jiangsu, Yangzhou, 16.VII.1980, Lian-min Yang”; 1 ♀ (ZJUH), “[China:] Zhejiang, Changxing, 20.V.1981, Wen-liu Lv”; 1 ♂ (ZJUH), “[China:] Zhejiang, Hangzhou, 24.VI.1989, Jun-hua He”; 3 ♀ (SCAU), “[China:] Ningxia, Mt. Liupan, 3–14.VII.2009, Hua-yan Chen”; 1 ♀ (ZJUH), “[China:] Henan, Xinxiang, 19.VII.1981, Cheng-zhong Xu”; 2 ♀ (TARI), “Chine, Prov. Anhwei [=Anhui], Ou-yuen, IX.1934, O. Piel, Musée Heude”; 1 ♀ (RMNH): “[China:] Hubei, Huazhong Agricultural University, 1983, Mao-ling Sheng”; id., Jingsan, 14.VIII.1986; 1 ♂, id., but Tongcheng, 8.VI.1979; 1 ♂ (SCAU), “[China:] Hubei, Mt. Dahu, 20.VII.2009, Chun-hong Zheng”; 1 ♀ (SCAU), “[China:] Hubei, Huangmei, 25.VIII.2009, Qi Yang”; 2 ♀ (SCAU), “[China:] Hubei, Mt. Jing, 15.VII.2009, Yuan Ye”; 3 ♀ + 1 ♂ (ZJUH), “[China:] Hubei, Huazhong Agricultural University, 1983; id., Jingsan, 14.VIII.1986; id., Tongcheng, 8.VI.1979”; 1 ♀ (ZJUH), “[China:] Hunan, Changsha, 14.IX.1980, Xin-wang Tong”; 1 ♀ (SCAU), “[China:] Hunan, Mt. Huping, Shinianzigou, 9.VII.2009, Ya-li Tang”; 1 ♀ (ZJUH), “[China:] Hunan, Liuyang, 2.VII.1983, Xin-wang Tong”; 2 ♀ (ZJUH), “[China:] Hunan, Shashi, 27.VI.1983”; 2 ♀ (ZJUH), “[China:] Hunan, Liuyang, 28.V.1984 Xin-wang Tong”; 1 ♀ (ZJUH), “[China:] Hunan, 28.IX.1985, Xin-wang Tong”; 1 ♀ (ZJUH), “[China:] Hunan, Liuyang, 27.IX.1985, Xin-wang Tong”; 1 ♀ (ZJUH), “[China:] Guizhou, Huishui, VII.1987, Ji-ming Chu, No. 874969”; 1 ♀ (ZJUH), “[China:] Guizhou, Meitan, 24.V.1943, Ru-zuo Zhu”; 1 ♂ (ZJUH), “[China:] Guizhou, Meitan, 1.V.1943”; 1 ♀ (SCAU), “[China:] Guizhou, Mayang River, 2.X.2007, Cui-hong Xie”; 1 ♂ (ZJUH), “[China:] Guangxi, Guilin, 22.IX.1987, Jun-hua He”; 1 ♀ (ZJUH), “[China:] Guangxi, Mt. Yi, 3.XI.1943, Ru-zuo Zhu”; 3 ♀ (SCAU), “[China:] Guangdong, Meizhou, Meixian, 14.VII.2007, Cui-hong Xie”; 3 ♀ (SCAU), “[China:] Guangdong, Mt. Guanyin, 15.IX.2007, Zai-fu Xu”; 8 ♀ + 1 ♂ (SCAU), “[China:] Guangdong, Nanling Nature Reserve, 16.X.2007, Zai-fu Xu”; 2 ♀ + 1 ♂ (SCAU), “[China:] Guangdong, Qingyuan, Huangchuansanxia, 18.IX.2004, Zai-fu Xu”; 4 ♀ + 2 ♂ (SCAU), “[China:] Guangdong, Qingyuan, 11.IX.2004, Zai-fu Xu”.</p></tp:treatment-sec><tp:treatment-sec sec-type="Diagnosis"><title>Diagnosis.</title><p>Apex of ovipositor sheath narrowly ivory (<xref ref-type="fig" rid="F30">Fig. 224</xref>); ovipositor sheath 1.1–1.2 times as long as body; occipital carina narrow, non-lamelliform medio-dorsally (<xref ref-type="fig" rid="F30">Fig. 217</xref>) and protruding laterally (<xref ref-type="fig" rid="F30">Fig. 217</xref>); propleuron robust, 0.8–1.0 times as long as mesoscutum in front of tegulae (<xref ref-type="fig" rid="F30">Fig. 218</xref>); antesternal carina narrow; head, laterally mesosoma and scape brown; head in anterior view not protruding below lower<!--PageBreak--> level of eyes and mandibular condylus near lower level of eyes (<xref ref-type="fig" rid="F30">Fig. 221</xref>); in lateral viewcondylarincision of malar space close to eye (<xref ref-type="fig" rid="F30">Fig. 217</xref>); clypeal ventral depression obsolescent and lateral corners rather protruding forwards; eyes glabrous; fourth and fifth antennal segment 1.2–1.5 and 1.0–1.5 (♀) (of ♂ 1.4–2.0 and 1.4–1.8) times as long as third segment, respectively (♂ <xref ref-type="fig" rid="F31">Fig. 226</xref>); apical antennal segment of ♀ 1.1 [absent in HT] times as long as third antennal segment and brown, as colour of medial segments; antenna of female brown; mesoscutum and head with satin sheen, head dorsally very finely punctulate and mesoscutum coriaceous-punctulate between many large punctures, punctate-rugose medio-posteriorly (<xref ref-type="fig" rid="F30">Figs 219, 222</xref>; cf. ♂ <xref ref-type="fig" rid="F31">Fig. 227</xref>); hind coxa transversely rugose dorsally, interspaces smooth or rugulose; hind tibia rather slender, brown subbasally, without an ivory ring, with a distinctly convex ventral border (<xref ref-type="fig" rid="F30">Fig. 220</xref>); hind basitarsus comparatively long and entirely brown (<xref ref-type="fig" rid="F31">Fig. 225</xref>); hind tibial spurs dark brown; apical half of hypopygium incised.
                    </p></tp:treatment-sec><tp:treatment-sec sec-type="Description"><title>Description.</title><p>Holotype of <italic><tp:taxon-name>Gasteruption sinarum</tp:taxon-name></italic>, female, body length 11 mm.
                    </p><p><italic>Head</italic>. Vertex and frons with satin sheen and densely and very finely punctulate, moderately convex medio-posteriorly; head gradually narrowed behind eyes; temple 0.7 times as long as eye in dorsal view (<xref ref-type="fig" rid="F30">Fig. 222</xref>); fourth antennal segment 1.5 times as long as third segment and 0.9 times as long as second and third segments combined, fifth antennal segment 1.5 times as long as third segment, third antennal segment 1.7 times as long as second segment; occipital carina narrow, non-lamelliform medio-dorsally (<xref ref-type="fig" rid="F30">Fig. 217</xref>); OOL 1.5 times as long as diameter of posterior ocellus; face rather wide (<xref ref-type="fig" rid="F30">Fig. 221</xref>); minimum width of malar space 0.2 times as long as second antennal segment; clypeus without distinct depression, its lateral corners protruding forwards and medio-ventrally emarginate; eye glabrous.
                    </p><p><italic>Mesosoma</italic>. Length of mesosoma twice its height; pronotal side moderately high and largely moderately reticulate-rugose, posteriorly with coriaceous patches, with minute <!--PageBreak-->acute antero-lateral tooth; mesoscutum not protruding anteriorly; propleuron robust, 0.9 times as long as mesoscutum in front of tegulae (<xref ref-type="fig" rid="F30">Fig. 218</xref>); antesternal carina narrow and hardly lamelliform; mesoscutum anteriorly coarsely punctate and with coriaceous-punctulate interspaces, remainder largely punctate-rugose and with satin sheen, rather matt (<xref ref-type="fig" rid="F30">Fig. 219</xref>); scutellum coriaceous and with some weak transverse rugulae.
                    </p><p><italic>Wings</italic>. Fore wing: first discal cell parallel-sided and with outer posterior corner rounded (<xref ref-type="fig" rid="F30">Fig. 223</xref>), glabrous; vein SR1 distinctly bent.
                    </p><p><italic>Legs</italic>. Hind coxa with satin sheen, slender, coriaceous and dorsally transversely rugose; length of hind femur, tibia and basitarsus 4.9, 4.8 and 6.9 times their width, respectively (<xref ref-type="fig" rid="F30">Fig. 220</xref>); middle tarsus incomplete in HT, 1.2 times as long as middle tibia in China specimen; middle femur subparallel-sided and slenderer than fore femur.
                    </p><p><italic>Metasoma</italic>. Ovipositor sheath 4.9 times as long as hind tibia, 1.5 times metasoma and as long as body; ivory part of sheath 0.7 times as long as hind basitarsus; apical half of hypopygium slit-shaped incised.
                    </p><p><italic>Colour</italic>. Dark brown; antenna, fore and middle legs, hind trochanter, trochantellus and femur and first-sixth metasomal segments yellow-brown; legs without ivory patches; pterostigma pale brown.
                    </p><p><italic>Male</italic> (described a male from Shandong). Similar to female, but mesoscutum with some rather coarse punctures. Third antennal segment as long as second segment (<xref ref-type="fig" rid="F31">Fig. 226</xref>); fourth segment 3.5 times as long as third segment (as fifth segment), and 1.8 times as long as second and third segments combined; propleuron rather robust and 0.9 times as long as mesoscutum in front of tegulae; hind leg coloured as in female with hind tibia slightly less swollen (<xref ref-type="fig" rid="F31">Fig. 225</xref>); apical tergite not impressed apically; paramere brown apically; body length 13.2 mm.
                    </p><p><italic>Variation</italic>. Female: body length 10.5–16.0 mm, of ovipositor sheath 1.1–1.2 times as long as body, 4.8–6.0 times as long as hind tibia, 3.0–3.9 times as long as hind tibia and tarsus combined and 1.5–1.9 times as long as metasoma; of its apical ivory part 0.3–1.0 times as long as hind basitarsus; temple about 0.6 times as long as eye in dorsal view; third antennal segment 1.7–2.0 times as long as second segment, fourth antennal segment 1.2–1.5 times as long as third segment, fifth antennal segment 1.0–1.3 times as long as third segment; eye setose or nearly so, but sometimes glabrous; minimum width of malar space 0.2–0.3 times as long as second antennal segment; length of mesosoma 1.9–2.1 times as long as its height; propleuron about 0.8–1.0 times as long as mesoscutum in front of tegulae; length of hind femur, tibia and basitarsus 4.8–5.1, 4.5–4.7 and 5.5–5.7 times their width, respectively; middle tarsus 1.2–1.3 times as long as middle tibia; hind tibia sometimes with indistinct ventral subbasal patch ivory to brown; the specimen from Henan subapical of hind basitarsus ivory. Male: body length 14.5–15.5 mm; temple 0.6–0.7 time as long as eye in dorsal view; third antennal segment 1.2–1.4 times as long as second segment, fourth antennal segment 1.9–2.0 times as long as third segment, fifth antennal segment 1.8 times as long as third segment; length of mesosoma 1.9–2.0 times as long as its height; length of hind femur, tibia and basitarsus 4.5–5.0, 4.3–4.8 and 5.5–6.1 times their width, respectively.<!--PageBreak-->
                    </p></tp:treatment-sec><tp:treatment-sec sec-type="Distribution"><title>Distribution.</title><p>China (Liaoning, Inner Mongolia, Beijing, Tianjin, Ningxia, Henan, Jiangsu, Shanghai, Shandong, Zhejiang, Anhui, Hubei, Hunan, Guangdong, Guangxi, Guizhou).</p></tp:treatment-sec><tp:treatment-sec sec-type="Biology"><title>Biology.</title><p>Unknown. Collected in May–November.</p><fig id="F30" position="float" orientation="portrait"><label>Figures 217–224.</label><caption><p><italic><tp:taxon-name>Gasteruption sinarum</tp:taxon-name></italic> Kieffer, 1911, holotype, female. <bold>217</bold> head lateral <bold>218</bold> mesosoma lateral <bold>219</bold> mesoscutum dorsal <bold>220</bold> hind legs <bold>221</bold> head anterior <bold>222</bold> head dorsal <bold>223</bold> fore wing <bold>224</bold> apex of ovipositor sheath.</p></caption><graphic xmlns:xlink="http://www.w3.org/1999/xlink" xlink:href="ZooKeys-237-001-g030.jpg" position="float" orientation="portrait" xlink:type="simple"/></fig><fig id="F31" position="float" orientation="portrait"><label>Figures 225–227.</label><caption><p><italic><tp:taxon-name>Gasteruption sinarum</tp:taxon-name></italic> Kieffer, 1911, male, Shandong. <bold>225</bold> hind legs <bold>226</bold> the first to fourth antennal segments <bold>227</bold> head dorsal.</p></caption><graphic xmlns:xlink="http://www.w3.org/1999/xlink" xlink:href="ZooKeys-237-001-g031.jpg" position="float" orientation="portrait" xlink:type="simple"/></fig></tp:treatment-sec><ref-list><ref id="B33"><mixed-citation xmlns:xlink="http://www.w3.org/1999/xlink" xlink:type="simple"><person-group><name name-style="western"><surname>Kieffer</surname><given-names>JJ</given-names></name></person-group> (<year>1912</year>)<source> Evaniidae. Das Tierreich 30, 1–431.</source></mixed-citation></ref><ref id="B17"><mixed-citation xmlns:xlink="http://www.w3.org/1999/xlink" xlink:type="simple"><person-group><name name-style="western"><surname>Hedicke</surname><given-names>H</given-names></name></person-group> (<year>1939</year>)<source> Hymenopterorum Catalogus 11, Gasteruptiidae.</source><publisher-name>W. Junk</publisher-name>, <publisher-loc>'s-Gravenhage</publisher-loc>, <lpage>54</lpage> pp.</mixed-citation></ref></ref-list></tp:taxon-treatment>
