# Supplementary material for: A revision of the Chinese Gasteruptiidae (Hymenoptera, Evanioidea)
Source: Zookeys. 2012 Nov 2;(237):1–123. doi: 10.3897/zookeys.237.3956 (PMC3496936; doi:10.3897/zookeys.237.3956)
Supplement: XML Treatment for Gasteruption sinepunctatum [file zookeys.237.3956-treatment22.xml]

<!DOCTYPE tp:taxon-treatment
  PUBLIC "-//TaxonX//DTD Taxonomic Treatment Publishing DTD v0 20100105//EN" "tax-treatment-NSO.dtd">
<tp:taxon-treatment xmlns:tp="http://www.plazi.org/taxpub"><tp:treatment-meta><mixed-citation publication-type="journal"><person-group><name><surname>Zhao</surname><given-names>Ke-xin</given-names></name><name><surname>van Achterberg</surname><given-names>Cornelis</given-names></name><name><surname>Xu</surname><given-names>Zai-fu</given-names></name></person-group><article-title>A revision of the Chinese Gasteruptiidae (Hymenoptera, Evanioidea)</article-title><source>Zookeys</source><day>2</day><month>11</month><year>2012</year><volume>2012</volume><issue>237</issue><fpage>1</fpage><lpage>123</lpage><pub-id pub-id-type="doi">10.3897/zookeys.237.3956</pub-id></mixed-citation></tp:treatment-meta><tp:nomenclature><tp:taxon-name>
                        <tp:taxon-name-part taxon-name-part-type="genus">Gasteruption</tp:taxon-name-part>
                        <tp:taxon-name-part taxon-name-part-type="species">sinepunctatum</tp:taxon-name-part>
                    <object-id xmlns:xlink="http://www.w3.org/1999/xlink" xlink:type="simple">urn:lsid:zoobank.org:act:5264515C-180B-4E9E-A5E9-1A59951AA61F</object-id>
								<object-id xmlns:xlink="http://www.w3.org/1999/xlink" xlink:type="simple">http://species-id.net/wiki/Gasteruption_sinepunctatum</object-id>
								</tp:taxon-name><tp:taxon-status xmlns:xlink="http://www.w3.org/1999/xlink" xlink:type="simple">sp. n.</tp:taxon-status><xref ref-type="fig" rid="F32">Figs 228</xref><xref ref-type="fig" rid="F33">240</xref></tp:nomenclature><tp:treatment-sec sec-type="Type material"><title>Type material.</title><p>Holotype, ♀, (ZJUH), “[China:] Zhejiang, Mt. Tianmu, 2.IX.1987, Jin-jiang Fan”. Paratypes: “[China:] Jilin, Daxinggou, 7.VIII.2005”; 1 ♀ (TARI), “[China:] Taiwan, Nantou, Lienhuachi, 650 m, IV.1984, K.S. Lin &amp; K.C. Chou, Malaise trap”; 1 ♀ (TARI), “[China:] Taiwan, 2.IV.1921, Tokuyo coll.”; 1 ♂ (TARI), “[China:] Formosa [= Taiwan], Taito, 25.II–27.III.1919, S. Inamura, J. Sonan, M. Yoshino”; 1 ♂ (TARI), “[China:] Taiwan, Takeyama, 16.V.1926, J. Sonan”; 1 ♀ (TARI), “[China:] Taiwan, Chipon, 9.X.1938, J. Sonan”; 1 ♀ (CSCS), “[China:] Tibet, Cibagou, Chayu, 22.VI.2009, <named-content xmlns:xlink="http://www.w3.org/1999/xlink" content-type="dwc:verbatimCoordinates" xlink:type="simple">28°53.816'N, 97°27.771'E</named-content>, alt. 2697 m, Mei-cai Wei”.
                    </p></tp:treatment-sec><tp:treatment-sec sec-type="Diagnosis"><title>Diagnosis.</title><p>Anterior half of mesoscutum very finely coriaceous, rarely very finely transversely rugulose, and with at most some shallow punctures; fourth antennal segment of ♀ 1.7–1.9 times as long as third antennal segment (<xref ref-type="fig" rid="F32">Figs 236</xref>, <xref ref-type="fig" rid="F33">238</xref>); head more narrowed in dorsal view, resulting in a more transverse head (<xref ref-type="fig" rid="F32">Figs 233</xref>, <xref ref-type="fig" rid="F33">239</xref>); head dorsally more or less shiny and smooth; vertex slightly convex medio-posteriorly in lateral view or occipital carina narrow lamelliform medio-dorsally (<xref ref-type="fig" rid="F32">Fig. 228</xref>); frons smooth or micro-sculptured; pale apical part of ovipositor sheath 1.3–2.8 times as long as hind basitarsus; subbasal pale patch of hind tibia distinctly differentiated; ovipositor sheath 0.8–1.3 times as long as body and 1.2–1.7 times as long as metasoma; ovipositor slender and nearly straight or gradually upcurved apically; apical 0.3 of hypopygium incised.
                    </p></tp:treatment-sec><tp:treatment-sec sec-type="Description"><title>Description.</title><p>Holotype, female, body length 15 mm, of fore wing 8 mm.</p><p><italic>Head</italic>. Head more or less truncate, directly narrowed behind eyes and almost straight laterally (<xref ref-type="fig" rid="F32">Fig. 233</xref>); temple at most 0.5 times as long as eye in dorsal view; vertex and frons with satin sheen and rather sparsely very finely punctulate; vertex moderately convex posteriorly and without any depression medio-posteriorly; occipital carina narrow and non-lamelliform medio-dorsally (<xref ref-type="fig" rid="F32">Fig. 228</xref>); third antennal segment 1.3 times as long as second segment, fourth antennal segment 1.8 times as long as third segment, fifth antennal segment 1.6 times as long as third segment (<xref ref-type="fig" rid="F32">Fig. 236</xref>); eye glabrous; OOL 1.1 times as long as diameter of posterior ocellus; minimum width of malar space 0.2 times as long as second antennal segment; clypeus without depression (<xref ref-type="fig" rid="F23">Figs 232</xref>, <xref ref-type="fig" rid="F33">237</xref>).
                    </p><p><italic>Mesosoma</italic>. Length of mesosoma 2.1 times as long as its height; propleuron 0.9 times as long as mesoscutum in front of tegulae (<xref ref-type="fig" rid="F32">Fig. 229</xref>); side of pronotum mainly coriaceous, but medio-ventrally with rugose; mesoscutum coriaceous and matt, later<!--PageBreak-->ally slightly rugulose (<xref ref-type="fig" rid="F32">Fig. 230</xref>); medio-posteriorly regularly rugulose; scutellum coriaceous and matt; propodeum reticulate, medio-longitudinal carina absent.
                    </p><p><italic>Wings</italic>. Fore wing: first discal cell parallel-sided and with outer posterior corner rounded (<xref ref-type="fig" rid="F32">Fig. 234</xref>).<!--PageBreak-->
                    </p><p><italic>Legs</italic>. Hind coxa matt, moderately slender and dorsally transversely rugulose; length of hind femur, tibia and basitarsus 4.6, 5.5 and 6.8 times their width, respectively (<xref ref-type="fig" rid="F32">Fig. 231</xref>); middle tarsus 1.3 times as long as middle tibia.
                    </p><p><italic>Metasoma</italic>. Ovipositor sheath 0.9 times as long as body, 1.4 times as long as metasoma, 4.2 times as long as hind tibia and 2.5 times combined hind tarsus and tibia; its apical ivory part 2.7 times as long as hind basitarsus and 0.2 times as long as ovipositor sheath; hypopygium rather slit-shaped incised apically.
                    </p><p><italic>Colour</italic>. Black; antenna dark brown to brown; legs brown, fore tarsus yellow, hind coxa dark brown, large ventral subbasal patch of hind tibia ivory or yellow; second-fifth metasomal tergites brown ventrally; ovipositor sheath black-brown, but largely apex ivory or yellow (<xref ref-type="fig" rid="F32">Fig. 235</xref>); pterostigma dark brown.
                    </p><p><italic>Male</italic> (described after a male from Taiwan). Similar to female, but mesoscutum with some rather coarse punctures. Third antennal segment as long as second segment (<xref ref-type="fig" rid="F33">Fig. 238</xref>); fourth segment 3.5 times as long as third segment (as fifth segment), and 1.8 times as long as second and third segments combined; propleuron rather robust and 0.9 times as long as mesoscutum in front of tegulae; hind leg coloured as in female with hind tibia slightly less swollen (<xref ref-type="fig" rid="F33">Fig. 240</xref>); apical tergite not impressed apically; paramere brown apically; body length 13.2 mm.
                    </p></tp:treatment-sec><tp:treatment-sec sec-type="Distribution"><title>Distribution. </title><p>China (Jilin, Zhejiang, Taiwan, Tibet).</p></tp:treatment-sec><tp:treatment-sec sec-type="Etymology"><title>Etymology. </title><p>Named after the very finely sculptured mesoscutum lacking any punctures (Latin: “sine” is “without” and “ punctatum “ is having punctures, dots or spots).</p></tp:treatment-sec><tp:treatment-sec sec-type="Biology"><title>Biology.</title><p>Unknown. Collected in February–June, August–October.</p><fig id="F32" position="float" orientation="portrait"><label>Figures 228–236.</label><caption><p><italic><tp:taxon-name>Gasteruption sinepunctatum</tp:taxon-name></italic> sp. n. holotype, female. <bold>228</bold> head lateral <bold>229</bold> mesosoma lateral <bold>230</bold> mesoscutum dorsal <bold>231</bold> hind leg <bold>232</bold> head anterior <bold>233</bold> head dorsal <bold>234</bold> fore wing <bold>235</bold> apex of ovipositor and its sheath <bold>236</bold> antenna.</p></caption><graphic xmlns:xlink="http://www.w3.org/1999/xlink" xlink:href="ZooKeys-237-001-g032.jpg" position="float" orientation="portrait" xlink:type="simple"/></fig><fig id="F33" position="float" orientation="portrait"><label>Figures 237–240.</label><caption><p><italic><tp:taxon-name>Gasteruption sinepunctatum</tp:taxon-name></italic> sp. n. paratype, male. <bold>237</bold> head anterior <bold>238</bold> the first to fourth antennal segments <bold>239</bold> head dorsal <bold>240</bold> hind leg.</p></caption><graphic xmlns:xlink="http://www.w3.org/1999/xlink" xlink:href="ZooKeys-237-001-g033.jpg" position="float" orientation="portrait" xlink:type="simple"/></fig></tp:treatment-sec><tp:treatment-sec><!--Section generated to contain objects referenced in tp:taxon-treatment.--><fig id="F23" position="float" orientation="portrait"><label>Figures 161–165.</label><caption><p><italic><tp:taxon-name>Gasteruption latitibia</tp:taxon-name></italic> sp. n., paratype, male. <bold>161</bold> head dorsal <bold>162</bold> mesoscutum dorsal <bold>163</bold> head anterior <bold>164</bold> hind leg <bold>165</bold> antenna.</p></caption><graphic xmlns:xlink="http://www.w3.org/1999/xlink" xlink:href="ZooKeys-237-001-g023.jpg" position="float" orientation="portrait" xlink:type="simple"/></fig></tp:treatment-sec></tp:taxon-treatment>
