# Supplementary material for: A revision of the Chinese Gasteruptiidae (Hymenoptera, Evanioidea)
Source: Zookeys. 2012 Nov 2;(237):1–123. doi: 10.3897/zookeys.237.3956 (PMC3496936; doi:10.3897/zookeys.237.3956)
Supplement: XML Treatment for Gasteruption sinicola [file zookeys.237.3956-treatment23.xml]

<!DOCTYPE tp:taxon-treatment
  PUBLIC "-//TaxonX//DTD Taxonomic Treatment Publishing DTD v0 20100105//EN" "tax-treatment-NSO.dtd">
<tp:taxon-treatment xmlns:tp="http://www.plazi.org/taxpub"><tp:treatment-meta><mixed-citation publication-type="journal"><person-group><name><surname>Zhao</surname><given-names>Ke-xin</given-names></name><name><surname>van Achterberg</surname><given-names>Cornelis</given-names></name><name><surname>Xu</surname><given-names>Zai-fu</given-names></name></person-group><article-title>A revision of the Chinese Gasteruptiidae (Hymenoptera, Evanioidea)</article-title><source>Zookeys</source><day>2</day><month>11</month><year>2012</year><volume>2012</volume><issue>237</issue><fpage>1</fpage><lpage>123</lpage><pub-id pub-id-type="doi">10.3897/zookeys.237.3956</pub-id></mixed-citation></tp:treatment-meta><tp:nomenclature><tp:taxon-name>
                        <tp:taxon-name-part taxon-name-part-type="genus">Gasteruption</tp:taxon-name-part>
                        <tp:taxon-name-part taxon-name-part-type="species">sinicola</tp:taxon-name-part>
                    <object-id xmlns:xlink="http://www.w3.org/1999/xlink" xlink:type="simple">http://species-id.net/wiki/Gasteruption_sinicola</object-id>
								</tp:taxon-name><tp:taxon-authority>(Kieffer, 1924), comb. n.</tp:taxon-authority><xref ref-type="fig" rid="F34">Figs 241</xref><xref ref-type="fig" rid="F35">251</xref><tp:nomenclature-citation-list><tp:nomenclature-citation><tp:taxon-name>Trichofoenus sinicola</tp:taxon-name><comment> Kieffer, 1924: 79; <xref ref-type="bibr" rid="B17">Hedicke 1939</xref>: 45.</comment></tp:nomenclature-citation></tp:nomenclature-citation-list></tp:nomenclature><tp:treatment-sec sec-type="Type material"><title>Type material.</title><p>Holotype ♀ from China (“Tchenkiang” [= Chenkiang, now Zhenjiang, (East of Nanjing, Jiangsu) 29.IX., O. Piel] not found in O. Piel collection (TARI), MNHN, Entomological Museum at Shanghai or Chinese Academy of Sciences at Beijing and is probably lost.</p></tp:treatment-sec><tp:treatment-sec sec-type="Additional material"><title>Additional material.</title><p>China: topotypical series (TARI, RMNH) from Jiangsu (“Chusan, Chenkiang [= Zhenjiang]” collected by O. Piel in 1930–31 and “Tchenkiang [= Zhenjiang], 18.VI.[19]18 &amp; 12.X.[19]17”; 3 ♀ +1 ♂ (ZJUH), “[China:] Fujian, Fuzhou, 17.VIII.1990, Chang-ming Liu”; 2 ♀ (ZJUH), “[China:] Fujian, Fuzhou, 3.X.1990, Nai-quan Lin”; 2 ♀ + 2 ♂ (ZJUH), “[China:] Fujian, Fuzhou, 25.IV.1991, Chang-ming Liu”; 1 ♀ (ZJUH), “[China:] Fujian, Fuzhou, 20.IV.1993, Chang-ming Liu”; 1 ♀ (ZJUH), “[China:] Fujian, Fuzhou, 10.VI.1988, Sa-ping Yi”; 3 ♂ (ZJUH), “[China:] Fujian, Fuzhou, 20.VI.1988 &amp;15.VI.1988 &amp; 15.VII.1993, Nai-quan Lin”; 1 ♂ (ZJUH), “[China:] Fujian, Fuzhou, Jinshan, 6.VI.1989, Xiu-fu Zhao”; 2 ♂ (ZJUH), “[China:] Fujian, Fuzhou, Jinshan, 12.VII.2004, Chang-ming Liu”; 1 ♀ (ZJUH), “[China:] Fujian, Jiangle, Mt. Longqi, 1.VII.1991, Chang-ming Liu”; 1 ♂ (SCAU), “[China:] Guangdong, Nanling Nature Reserve, V.2011, Zai-fu Xu”; 1 ♀ (SCAU), “[China:] Guangdong, Wuhua, Mt. Qimufeng, 31.VII.2003, Yan-xia Song”; 1 ♀ (SCAU), “[China:] Hainan, Mt. Diaoluo, 29.V.2007, Bin Xiao”; 2 ♂ (SCAU), “[China:] Ningxia, Mt. Liupan, 3–14.VII.2009, Hua-yan Chen”; 1 ♀ (ZJUH), “[China:] Hunan, Changsha,V.1974, Xin-wang Tong”; 1 ♀ (RMNH), “[China:] Hunan, Linyang, near Changsha, 30. VI.1985, RMNH’11”.</p></tp:treatment-sec><tp:treatment-sec sec-type="Diagnosis"><title>Diagnosis.</title><p>Apex of ovipositor sheath black or dark brown (<xref ref-type="fig" rid="F34">Fig. 248</xref>); ovipositor sheath about 0.8 times as long as hind tibia and tarsus combined, about 0.4–0.5 times as long as metasoma and 1.3–1.5 times as long as hind tibia; eyes shortly setose; head in dorsal and lateral view rather conical elongate (<xref ref-type="fig" rid="F34">Figs 241, 246</xref>, <xref ref-type="fig" rid="F35">251</xref>); malar space 0.2–0.3 times as long as second antennal segment (= pedicellus); clypeus without depression (<xref ref-type="fig" rid="F34">Fig. 245</xref>); vertex and frons shiny and largely smooth (<xref ref-type="fig" rid="F34">Figs 246</xref>, <xref ref-type="fig" rid="F35">251</xref>), at most rather remotely finely punctulate; occipital carina indistinct dorsally (<xref ref-type="fig" rid="F34">Figs 246</xref>, <xref ref-type="fig" rid="F35">251</xref>); propleuron 0.8–1.0 times as long as mesoscutum in front of tegulae moderately slender (<xref ref-type="fig" rid="F34">Fig. 242</xref>); pronotum with small antero-lateral tooth; mesoscutum very finely and densely coriaceous and with isolated punctures (typical) to “crater-like” punctate (<xref ref-type="fig" rid="F34">Fig. 243</xref>); notauli very shallow and narrow in ♀ but wider and more or less crenulate in ♂, mesoscutum finely; antesternal carina narrow; median carina of propodeum absent (but sometimes a slightly elevated smooth median line), if present then surrounding reticulate-rugose and carina similarly developed; hind tibia robust; hind basitarsus black; hind tibia with ivory subbasal patch (♂ ♀); first discal cell of fore wing more or less narrowed apically (<xref ref-type="fig" rid="F34">Fig. 247</xref>); only apical 0.1 of hypopygium widely emarginate.<!--PageBreak-->
                    </p></tp:treatment-sec><tp:treatment-sec sec-type="Description"><title>Description.</title><p>Described after a female from Jiangsu, Zhenjiang (ex coll. O. Piel), body length 10.0 mm.</p><p><italic>Head</italic>. Vertex and frons shiny and largely smooth (<xref ref-type="fig" rid="F34">Fig. 246</xref>), at most rather remotely finely punctulate and without a depression medio-posteriorly; head directly <!--PageBreak-->narrowed behind eyes (<xref ref-type="fig" rid="F34">Fig. 246</xref>); temple 0.7 times as long as eye in dorsal view; fourth antennal segment 1.1 times as long as third segment and 0.7 times as long as second and third segments combined, fifth antennal segment 0.9 times as long as third segment, third antennal segment twice as long as second segment; occipital carina indistinct dorsally (<xref ref-type="fig" rid="F34">Fig. 241</xref>); OOL 1.3 times as long as diameter of posterior ocellus; face moderately wide (<xref ref-type="fig" rid="F34">Fig. 245</xref>); minimum width of malar space 0.2 times as long as second antennal segment (<xref ref-type="fig" rid="F34">Fig. 241</xref>); clypeus with small triangular depression and slightly emarginate; eye with short setose.
                    </p><p><italic>Mesosoma</italic>. Length of mesosoma 1.6 times its height; pronotal side moderately high and ventrally rugulose-coriaceous, with small antero-lateral tooth; mesoscutum not protruding anteriorly; propleuron robust, 0.8 times as long as mesoscutum in front of tegulae (<xref ref-type="fig" rid="F34">Fig. 242</xref>); antesternal carina narrow and hardly lamelliform; mesopleuron rugulose dorsally; mesoscutum densely coriaceous, with more or less crater-like punctures and matt, lateral lobes with fewer and finer punctures than middle lobe (<xref ref-type="fig" rid="F34">Fig. 243</xref>); mesoscutum posteriorly coarsely punctate; scutellum coriaceous; propodeum with distinct median carina.
                    </p><p><italic>Wings</italic>. First discal cell parallel-sided and with posterior corners angulate (<xref ref-type="fig" rid="F34">Fig. 247</xref>).
                    </p><p><italic>Legs</italic>. Hind coxa rather matt, moderately robust, coriaceous-rugulose; hind tibia strongly widened (<xref ref-type="fig" rid="F34">Fig. 244</xref>); length of hind femur, tibia and basitarsus 4.1, 3.4 and 4.8 times their width, respectively; middle tarsus normal (<xref ref-type="fig" rid="F34">Fig. 244</xref>), slightly longer than middle tibia; middle femur subparallel-sided and slightly slenderer than fore femur.
                    </p><p><italic>Metasoma</italic>. Ovipositor sheath 0.3 times as long as body, 0.4 times as long as metasoma, 0.5 times as long as fore wing and 1.3 times as long as hind tibia; sheath dark brown apically; hypopygium shallow v-shaped incised apically.
                    </p><p><italic>Colour</italic>. Black or black-brown; tegulae and legs largely dark brown, but hind tibial spurs brown and hind tibia with large ivory subbasal patch (but narrow dorsally); pterostigma dark brown.<!--PageBreak-->
                    </p><p><italic>Male</italic> (described after a male from Jiangsu). Very similar to female, but slightly more coarsely sculptured. Third antennal segment about twice as long as second segment (<xref ref-type="fig" rid="F35">Fig. 250</xref>); fourth segment 1.1 times as long as third segment (fifth segment as long as third), and 0.8 times as long as second and third segments combined; propleuron robust and 0.9 times as long as mesoscutum in front of tegulae; hind leg coloured as in female with hind tibia equally swollen (<xref ref-type="fig" rid="F34">Fig. 249</xref>); eighth tergite widely transversely impressed apically; paramere black apically; body length 12.9 mm.
                    </p><p><italic>Variation</italic>. Female: body length 9.5–13.0 mm, of ovipositor sheath 0.2–0.3 times as long as body, 0.4–0.5 times as long as metasoma and 1.3–1.5 times as long as hind tibia. Temple 0.6–0.7 times as long as eye in dorsal view; third antennal segment 1.5–2.0 times as long as second segment, fourth antennal segment 1.1 times as long as third segment, fifth antennal segment 0.9–1.0 as long as third segment. Male: body length 11.0–13.0 mm, very similar to female.
                    </p></tp:treatment-sec><tp:treatment-sec sec-type="Distribution"><title>Distribution.</title><p>China (Ningxia, Jiangsu, Fujian, Hunan, Guangdong, Hainan).</p></tp:treatment-sec><tp:treatment-sec sec-type="Biology"><title>Biology.</title><p>Unknown. Collected in April–October.</p><fig id="F34" position="float" orientation="portrait"><label>Figures 241–248.</label><caption><p><italic><tp:taxon-name>Gasteruption sinicola</tp:taxon-name></italic> (Kieffer, 1924), female, Jiangsu. <bold>241</bold> head lateral <bold>242</bold> mesosoma lateral <bold>243</bold> mesoscutum dorsal <bold>244</bold> hind legs <bold>245</bold> head anterior <bold>246</bold> head dorsal <bold>247</bold> fore wing <bold>248</bold> apex of ovipositor sheath.</p></caption><graphic xmlns:xlink="http://www.w3.org/1999/xlink" xlink:href="ZooKeys-237-001-g034.jpg" position="float" orientation="portrait" xlink:type="simple"/></fig><fig id="F35" position="float" orientation="portrait"><label>Figures 249–251.</label><caption><p><italic><tp:taxon-name>Gasteruption sinicola</tp:taxon-name></italic> (Kieffer, 1924), male, Jiangsu. <bold>249</bold> hind leg <bold>250</bold> the first to fifth antennal segments <bold>251</bold> head dorsal.</p></caption><graphic xmlns:xlink="http://www.w3.org/1999/xlink" xlink:href="ZooKeys-237-001-g035.jpg" position="float" orientation="portrait" xlink:type="simple"/></fig></tp:treatment-sec><ref-list><ref id="B17"><mixed-citation xmlns:xlink="http://www.w3.org/1999/xlink" xlink:type="simple"><person-group><name name-style="western"><surname>Hedicke</surname><given-names>H</given-names></name></person-group> (<year>1939</year>)<source> Hymenopterorum Catalogus 11, Gasteruptiidae.</source><publisher-name>W. Junk</publisher-name>, <publisher-loc>'s-Gravenhage</publisher-loc>, <lpage>54</lpage> pp.</mixed-citation></ref></ref-list></tp:taxon-treatment>
