# Supplementary material for: A revision of the Chinese Gasteruptiidae (Hymenoptera, Evanioidea)
Source: Zookeys. 2012 Nov 2;(237):1–123. doi: 10.3897/zookeys.237.3956 (PMC3496936; doi:10.3897/zookeys.237.3956)
Supplement: XML Treatment for Gasteruption strigosum [file zookeys.237.3956-treatment24.xml]

<!DOCTYPE tp:taxon-treatment
  PUBLIC "-//TaxonX//DTD Taxonomic Treatment Publishing DTD v0 20100105//EN" "tax-treatment-NSO.dtd">
<tp:taxon-treatment xmlns:tp="http://www.plazi.org/taxpub"><tp:treatment-meta><mixed-citation publication-type="journal"><person-group><name><surname>Zhao</surname><given-names>Ke-xin</given-names></name><name><surname>van Achterberg</surname><given-names>Cornelis</given-names></name><name><surname>Xu</surname><given-names>Zai-fu</given-names></name></person-group><article-title>A revision of the Chinese Gasteruptiidae (Hymenoptera, Evanioidea)</article-title><source>Zookeys</source><day>2</day><month>11</month><year>2012</year><volume>2012</volume><issue>237</issue><fpage>1</fpage><lpage>123</lpage><pub-id pub-id-type="doi">10.3897/zookeys.237.3956</pub-id></mixed-citation></tp:treatment-meta><tp:nomenclature><tp:taxon-name>
                        <tp:taxon-name-part taxon-name-part-type="genus">Gasteruption</tp:taxon-name-part>
                        <tp:taxon-name-part taxon-name-part-type="species">strigosum</tp:taxon-name-part>
                    <object-id xmlns:xlink="http://www.w3.org/1999/xlink" xlink:type="simple">urn:lsid:zoobank.org:act:77D9D3C0-C4DF-4F74-9A63-80508E62FF30</object-id>
								<object-id xmlns:xlink="http://www.w3.org/1999/xlink" xlink:type="simple">http://species-id.net/wiki/Gasteruption_strigosum</object-id>
								</tp:taxon-name><tp:taxon-status xmlns:xlink="http://www.w3.org/1999/xlink" xlink:type="simple">sp. n.</tp:taxon-status><xref ref-type="fig" rid="F36">Figs 252</xref><xref ref-type="fig" rid="F37">264</xref></tp:nomenclature><tp:treatment-sec sec-type="Type material"><title>Type material.</title><p>Holotype, ♀ (SCAU): “[China:] Hainan, Baisha, Mt. Jiujialing, 17.VII.2010, Hua-yan Chen”. Paratype: 1 ♀ (ZJUH), “[China:] Fujian, Mt. Xiaowuyi, 26–29. VII.1983, Yun Ma”; 1 ♂ (ZJUH), “[China:] Fujian, Mt. Wuyi, 20.VII.1985, Nai-quan Lin”; 1 ♀ (ZJUH), “[China:] Hainan, Mt. Wuzhi, Shuiman, 16–21.V.2007, Jie Zeng”; 1 ♀ (CSCS), “[China:] Yunnan, Simao, Jingdong, Wenjing, 29.IV.2005, Li Ma”; 1 ♂ (CSCS), “[China:] Yunnan, Baoshan, Mangkuan, Sandieshui, 18.VII.2006, Rui Zhang”.</p></tp:treatment-sec><tp:treatment-sec sec-type="Diagnosis"><title>Diagnosis.</title><p>Propleuron slender and 1.3–1.6 times as long as mesoscutum in front of tegulae (<xref ref-type="fig" rid="F36">Fig. 253</xref>); head conically narrowed behind eyes (<xref ref-type="fig" rid="F36">Fig. 257</xref>), truncate medio-posteriorly or nearly so; vertex very superficially punctulate and with satin sheen (<xref ref-type="fig" rid="F36">Fig. 257</xref>); malar space 0.1–0.3 times as long as second antennal segment (= pedicellus); clypeus at most with a small depression (<xref ref-type="fig" rid="F36">Figs 256</xref>, <xref ref-type="fig" rid="F37">262</xref>); apical antennal segment at most 1.2 times as long as third antennal segment and its colour similar to colour of medial segments; hind basitarsus comparatively long and narrow (<xref ref-type="fig" rid="F36">Fig. 255</xref>); interspaces of mesoscutum more or less irregularly coriaceous and without punctures or densely transversely rugulose or rugose; hind tibia about 1.2 times as long as hind femur and trochanter and less swollen (<xref ref-type="fig" rid="F36">Fig. 255</xref>); median carina of propodeum absent (but sometimes a slightly elevated smooth median line), if present then surrounding reticulate-rugose and carina similarly developed; ovipositor sheath 1.6–1.7 times as long as hind tibia and tarsus combined, 0.7–0.8 times as long as metasoma and 2.6–2.7 times as long as hind tibia; apical 0.1 of hypopygium incised; occipital carina <!--PageBreak-->obsolescent to narrowly lamelliform medio-dorsally (<xref ref-type="fig" rid="F36">Fig. 252</xref>); apex of ovipositor sheath black or dark brown.
                    </p></tp:treatment-sec><tp:treatment-sec sec-type="Description"><title>Description.</title><p>Holotype, female, body length 12.8 mm, of fore wing 5.5 mm.</p><p><italic>Head</italic>. Head gradually narrowed behind eyes and indistinct curved laterally (<xref ref-type="fig" rid="F36">Fig. 257</xref>); temple 0.9 times as long as eye in dorsal view; vertex and frons matt and c<!--PageBreak-->oriaceous; vertex flat without any depression medio-posteriorly; occipital carina undeveloped and non-lamelliform medio-dorsally (<xref ref-type="fig" rid="F36">Fig. 252</xref>); third antennal segment 1.3 times as long as second segment; fourth antennal segment as long as third segment; fifth antennal segment 0.8 times as long as third segment (<xref ref-type="fig" rid="F36">Fig. 259</xref>); eye setose; OOL 2.0 times as long as diameter of posterior ocellus; minimum width of malar space 0.2 times as long as second antennal segment; clypeus without depression.
                    </p><p><italic>Mesosoma</italic>. Length of mesosoma 2.1 times as long as its height; propleuron slender (<xref ref-type="fig" rid="F36">Fig. 253</xref>), 1.3 times as long as mesoscutum in front of tegulae; side of pronotum reticulate-rugose to reticulate, with a distinct antero-lateral tooth; the whole mesoscutum coarsely reticulate-rugose, interspaces coriaceous (<xref ref-type="fig" rid="F36">Fig. 254</xref>); scutellum punctate-rugose; propodeum reticulate, medio-longitudinal carina distinct.
                    </p><p><italic>Wings</italic>. Fore wing: first discal cell parallel-sided and with outer posterior corner rounded (<xref ref-type="fig" rid="F36">Fig. 258</xref>).
                    </p><p><italic>Legs</italic>. Hind coxa satin sheen, moderately slender and dorsally reticulate-rugulose to transversely rugose; length of hind femur, tibia and basitarsus 3.3, 3.9 and 5.5 times their width, respectively (<xref ref-type="fig" rid="F36">Fig. 255</xref>); middle tarsus 1.2 times as long as middle tibia.
                    </p><p><!--PageBreak--><italic>Metasoma</italic>. Ovipositor sheath 0.5 times as long as body, 0.8 times as long as metasoma, 2.7 times as long as hind tibia and 1.6 times as long as hind tibia and tarsus combined; hypopygium shallow v-shaped incised apically.
                    </p><p><italic>Colour</italic>. Black; mandible dark brown; antenna black to dark brown; wing membrane subhyaline, pterostigma and veins brown; fore and middle legs dark brown to brown, but base of tibiae and basitarsi pale; basal 0.4 of hind tibia ivory ventrally; metasoma dark brown ventrally; ovipositor sheath entire black.
                    </p><p><italic>Male</italic> (described after a male from Fujian). Body length 11 mm; head gradually narrowed behind eyes (<xref ref-type="fig" rid="F37">Fig. 260</xref>); temple as long as eye in dorsal view; vertex and frons with satin sheen and coriaceous (<xref ref-type="fig" rid="F37">Fig. 260</xref>); vertex flat without any depression medio-posteriorly; occipital carina narrow and non-lamelliform medio-dorsally; third antennal segment 1.4 times as long as second segment; fourth antennal segment 0.9 times as long as third segment; fifth antennal segment 0.8 times as long as third segment (<xref ref-type="fig" rid="F37">Fig. 264</xref>); eye setose; propleuron 1.5 times as long as mesoscutum in front of tegulae; side of pronotum mainly reticulate, with a distinct antero-lateral tooth; the whole mesoscutum densely reticulate-rugose, interspaces coriaceous; scutellum punctate-rugose (<xref ref-type="fig" rid="F37">Fig. 261</xref>); hind coxa with satin sheen, moderately slender and dorsally transversely rugose; length of hind femur, tibia and basitarsus 4.1, 3.8 and 5.6 times their width (<xref ref-type="fig" rid="F37">Fig. 263</xref>); the antenna brown; the colour of legs than female shallow; especially metasoma brown.
                    </p><p><italic>Variation</italic>. Female: the paratypes have no obvious differences. Body length 13–14 mm, ovipositor sheath 0.5 times as long as body, 0.7–0.8 times as long as metasoma, 2.6–2.7 times as long as hind tibia and about 1.6–1.7 times as long as hind tibia and tarsus combined.
                    </p></tp:treatment-sec><tp:treatment-sec sec-type="Distribution"><title>Distribution.</title><p>Oriental China (Fujian, Hainan, Yunnan).</p></tp:treatment-sec><tp:treatment-sec sec-type="Biology"><title>Biology.</title><p>Unknown. Collected in April, May and July.</p></tp:treatment-sec><tp:treatment-sec sec-type="Etymology"><title>Etymology.</title><p>Named after the elongate propleuron (Latin: “strigosus” = “lean, thin”).</p><fig id="F36" position="float" orientation="portrait"><label>Figures 252–259.</label><caption><p><italic><tp:taxon-name>Gasteruption strigosum</tp:taxon-name></italic> sp. n. holotype, female. <bold>252</bold> head lateral <bold>253</bold> mesosoma lateral <bold>254</bold> mesoscutum dorsal <bold>255</bold> hind leg <bold>256</bold> head anterior <bold>257</bold> head dorsal <bold>258</bold> fore wing <bold>259</bold> antenna.</p></caption><graphic xmlns:xlink="http://www.w3.org/1999/xlink" xlink:href="ZooKeys-237-001-g036.jpg" position="float" orientation="portrait" xlink:type="simple"/></fig><fig id="F37" position="float" orientation="portrait"><label>Figures 260–264.</label><caption><p><italic><tp:taxon-name>Gasteruption strigosum</tp:taxon-name></italic> sp. n. paratype, male. <bold>260</bold> head dorsal <bold>261</bold> mesoscutum dorsal <bold>262</bold> head anterior <bold>263</bold> hind legs <bold>264</bold> antennae.</p></caption><graphic xmlns:xlink="http://www.w3.org/1999/xlink" xlink:href="ZooKeys-237-001-g037.jpg" position="float" orientation="portrait" xlink:type="simple"/></fig></tp:treatment-sec></tp:taxon-treatment>
