# Supplementary material for: A revision of the Chinese Gasteruptiidae (Hymenoptera, Evanioidea)
Source: Zookeys. 2012 Nov 2;(237):1–123. doi: 10.3897/zookeys.237.3956 (PMC3496936; doi:10.3897/zookeys.237.3956)
Supplement: XML Treatment for Gasteruption subhamatum [file zookeys.237.3956-treatment25.xml]

<!DOCTYPE tp:taxon-treatment
  PUBLIC "-//TaxonX//DTD Taxonomic Treatment Publishing DTD v0 20100105//EN" "tax-treatment-NSO.dtd">
<tp:taxon-treatment xmlns:tp="http://www.plazi.org/taxpub"><tp:treatment-meta><mixed-citation publication-type="journal"><person-group><name><surname>Zhao</surname><given-names>Ke-xin</given-names></name><name><surname>van Achterberg</surname><given-names>Cornelis</given-names></name><name><surname>Xu</surname><given-names>Zai-fu</given-names></name></person-group><article-title>A revision of the Chinese Gasteruptiidae (Hymenoptera, Evanioidea)</article-title><source>Zookeys</source><day>2</day><month>11</month><year>2012</year><volume>2012</volume><issue>237</issue><fpage>1</fpage><lpage>123</lpage><pub-id pub-id-type="doi">10.3897/zookeys.237.3956</pub-id></mixed-citation></tp:treatment-meta><tp:nomenclature><tp:taxon-name>
                        <tp:taxon-name-part taxon-name-part-type="genus">Gasteruption</tp:taxon-name-part>
                        <tp:taxon-name-part taxon-name-part-type="species">subhamatum</tp:taxon-name-part>
                    <object-id xmlns:xlink="http://www.w3.org/1999/xlink" xlink:type="simple">http://species-id.net/wiki/Gasteruption_subhamatum</object-id>
								</tp:taxon-name><tp:taxon-authority>Pasteels, 1958</tp:taxon-authority><xref ref-type="fig" rid="F38">Figs 265–272</xref><tp:nomenclature-citation-list><tp:nomenclature-citation><tp:taxon-name>Gasteruption subhamatum</tp:taxon-name><comment> Pasteels, 1958: 206–207, fig. 28.</comment></tp:nomenclature-citation></tp:nomenclature-citation-list></tp:nomenclature><tp:treatment-sec sec-type="Type material"><title>Type material.</title><p>Holotype, ♀ (USNM), “[E. Malaysia: Sabah], Borneo, Sandakan, Baker”, “Type”, “<italic><tp:taxon-name>Gasteruption subhamatum</tp:taxon-name></italic> n. sp., J. Pasteels det., 1955”.
                    </p></tp:treatment-sec><tp:treatment-sec sec-type="Additional material"><title>Additional material.</title><p>1 ♀ (SCAU), “[China:] Hainan, Mt. Jianfengling, 7.VI.2007, Jing-xian Liu”; 1 ♀ (SCAU), “[China:] Hainan, Mt. Diaoluo, 12–13.VII.2010, Hua-yan Chen”.</p></tp:treatment-sec><tp:treatment-sec sec-type="Diagnosis"><title>Diagnosis.</title><p>Apical fifth of ovipositor sheath ivory (<xref ref-type="fig" rid="F38">Fig. 272</xref>); ovipositor sheath 1.1–1.2 times as long as body; occipital carina narrow and not lamelliform; head rather transverse in dorsal view; vertex slightly convex in front of occipital carina (<xref ref-type="fig" rid="F38">Fig. 265</xref>); without a medio-posterior depression (<xref ref-type="fig" rid="F38">Fig. 270</xref>); third antennal segment of both sexes about 3 times as long as wide; fourth antennal segment slender and about 1.6 times<!--PageBreak--> as long as third segment and third segment 1.7 times as long as second segment; frons and vertex shiny and superficially finely punctate; propleuron 1.2–1.4 times as long as mesoscutum in front of tegulae (<xref ref-type="fig" rid="F38">Fig. 266</xref>); first discal cell of fore wing absent (<xref ref-type="fig" rid="F38">Fig. 271</xref>); <!--PageBreak-->hind tibia weakly inflated and elongate (<xref ref-type="fig" rid="F38">Fig. 268</xref>); second hind tarsal segment largely ivory; hind basitarsus elongate (<xref ref-type="fig" rid="F38">Fig. 268</xref>); apical 0.4 of hypopygium incised, slit-shaped.
                    </p></tp:treatment-sec><tp:treatment-sec sec-type="Description"><title>Description.</title><p>Holotype, female, body length 13.9 mm, of fore wing 6.6 mm.</p><p><italic>Head</italic>. Head rather transverse (<xref ref-type="fig" rid="F38">Fig. 270</xref>); vertex shiny and superficially finely punctate, slightly convex and without a distinct depression medio-posteriorly; frons evenly convex, shiny and superficially finely punctate (<xref ref-type="fig" rid="F38">Fig. 270</xref>); head directly narrowed behind eyes; temple 0.5 times as long as eye in dorsal view; fourth antennal segment 1.6 times as long as third segment and as long as second and third segments combined, fifth antennal segment 1.5 times as long as third segment, third antennal segment 1.7 times as long as second segment and 3.2 times as long as wide; occipital carina narrow, not lamelliform, straight and entirely black medio-dorsally (<xref ref-type="fig" rid="F38">Fig. 265</xref>); OOL 1.3 times as long as diameter of posterior ocellus; face narrow (<xref ref-type="fig" rid="F38">Fig. 269</xref>); minimum width of malar space 0.3 times as long as second antennal segment (<xref ref-type="fig" rid="F38">Fig. 265</xref>); clypeus medially flat, medio-ventrally semi-circularly emarginate, without depression medio-ventrally, its lateral corners protruding forwards; eye glabrous.
                    </p><p><italic>Mesosoma</italic>. Length of mesosoma 1.8 times its height; pronotal side rather low, ventrally sparsely finely punctate and dorsally densely and very finely punctulate, with a small acute antero-lateral protuberance (<xref ref-type="fig" rid="F38">Fig. 266</xref>); mesoscutum slightly protruding anteriorly; propleuron slender (<xref ref-type="fig" rid="F38">Fig. 266</xref>), 1.4 times as long as mesoscutum in front of tegulae; antesternal carina narrow and narrowly lamelliform; mesopleuron and metapleuron largely moderately regularly reticulate; mesoscutum with satin sheen, densely and finely punctulate and medio-posteriorly transversely rugose (<xref ref-type="fig" rid="F38">Fig. 267</xref>); scutellum densely and finely punctulate; propodeum spaced reticulate.
                    </p><p><italic>Wings</italic>. Fore wing: first discal cell absent (<xref ref-type="fig" rid="F38">Fig. 271</xref>), area glabrous; vein SR1 distinctly bent.
                    </p><p><italic>Legs</italic>. Hind coxa distinctly transversely rugose and with satin sheen dorsally, but laterally mainly punctulate; length of hind femur, tibia and basitarsus 5.4, 6.2 and 7.7 times their width, respectively (<xref ref-type="fig" rid="F38">Fig. 268</xref>); middle tarsus 1.1 times as long as middle tibia; middle femur parallel-sided and slenderer than fore femur; hind femur slightly curved dorsally in lateral view.
                    </p><p><italic>Metasoma</italic>. Ovipositor sheath 1.2 times as long as body, 5.5 times as long as hind tibia and 1.7 times as long as metasoma; ivory part of ovipositor sheath 3.4 times as long as hind basitarsus; hypopygium slit-shaped incised apically.
                    </p><p><italic>Colour</italic>. Black-brown or dark brown; mandible (except dark teeth), palpi, tegulae, clypeus ventrally, fore and middle legs (but middle femur largely darkened, middle tibia dark brown medially, fore and middle tibiae basally and apically, 3 basal segments of fore tarsus and most of middle basitarsus ivory); subbasal patch of hind tibia, hind basitarsus (but basally dark brown) and second hind tarsal segment (but basally and apically with small dark brown patch) and apex of ovipositor sheath ivory; scape and antenna ventrally (except basally and apical segment) brown; wing membrane subhyaline; pterostigma dark brown.
                    </p><p><italic>Male</italic>. According to the original description similar to the female; third antennal segment 1.7 times second segment and fourth segment 1.8 times as long as third segment.<!--PageBreak-->
                    </p><p><italic>Variation</italic>. Body length 12.5–15.0 mm; propleuron 1.2–1.4 times as long as mesoscutum in front of tegulae; ovipositor sheath 1.0–1.2 times as long as body; ivory part of ovipositor sheath 3.0–3.4 times hind basitarsus; specimen from Hainan has also third hind tarsal segment ivory.
                    </p></tp:treatment-sec><tp:treatment-sec sec-type="Distribution"><title>Distribution.</title><p>China (Hainan); Malaysia (Sabah).</p></tp:treatment-sec><tp:treatment-sec sec-type="Biology"><title>Biology.</title><p>Unknown. Collected in June–July in China.</p><fig id="F38" position="float" orientation="portrait"><label>Figures 265–272.</label><caption><p><italic><tp:taxon-name>Gasteruption subhamatum</tp:taxon-name></italic> Pasteels, 1958, holotype, female. <bold>265</bold> head lateral <bold>266</bold> mesosoma lateral <bold>267</bold> mesoscutum dorsal <bold>268</bold> hind legs <bold>269</bold> head anterior <bold>270</bold> head dorsal <bold>271</bold> fore wing <bold>272</bold> apex of ovipositor sheath.</p></caption><graphic xmlns:xlink="http://www.w3.org/1999/xlink" xlink:href="ZooKeys-237-001-g038.jpg" position="float" orientation="portrait" xlink:type="simple"/></fig></tp:treatment-sec></tp:taxon-treatment>
