# Supplementary material for: A revision of the Chinese Gasteruptiidae (Hymenoptera, Evanioidea)
Source: Zookeys. 2012 Nov 2;(237):1–123. doi: 10.3897/zookeys.237.3956 (PMC3496936; doi:10.3897/zookeys.237.3956)
Supplement: XML Treatment for Gasteruption terebrelligerum [file zookeys.237.3956-treatment26.xml]

<!DOCTYPE tp:taxon-treatment
  PUBLIC "-//TaxonX//DTD Taxonomic Treatment Publishing DTD v0 20100105//EN" "tax-treatment-NSO.dtd">
<tp:taxon-treatment xmlns:tp="http://www.plazi.org/taxpub"><tp:treatment-meta><mixed-citation publication-type="journal"><person-group><name><surname>Zhao</surname><given-names>Ke-xin</given-names></name><name><surname>van Achterberg</surname><given-names>Cornelis</given-names></name><name><surname>Xu</surname><given-names>Zai-fu</given-names></name></person-group><article-title>A revision of the Chinese Gasteruptiidae (Hymenoptera, Evanioidea)</article-title><source>Zookeys</source><day>2</day><month>11</month><year>2012</year><volume>2012</volume><issue>237</issue><fpage>1</fpage><lpage>123</lpage><pub-id pub-id-type="doi">10.3897/zookeys.237.3956</pub-id></mixed-citation></tp:treatment-meta><tp:nomenclature><tp:taxon-name>
                        <tp:taxon-name-part taxon-name-part-type="genus">Gasteruption</tp:taxon-name-part>
                        <tp:taxon-name-part taxon-name-part-type="species">terebrelligerum</tp:taxon-name-part>
                    <object-id xmlns:xlink="http://www.w3.org/1999/xlink" xlink:type="simple">http://species-id.net/wiki/Gasteruption_terebrelligerum</object-id>
								</tp:taxon-name><tp:taxon-authority>Enderlein, 1913</tp:taxon-authority><xref ref-type="fig" rid="F39">Figs 273</xref><xref ref-type="fig" rid="F40">285</xref><tp:nomenclature-citation-list><tp:nomenclature-citation><tp:taxon-name>Gasteruption terebrelligerum</tp:taxon-name><comment> Enderlein, 1913: 324; <xref ref-type="bibr" rid="B17">Hedicke 1939</xref>: 28; <xref ref-type="bibr" rid="B59">Pasteels 1958</xref>: 189.</comment></tp:nomenclature-citation></tp:nomenclature-citation-list></tp:nomenclature><tp:treatment-sec sec-type="Type material"><title>Type material.</title><p>Holotype of <italic><tp:taxon-name>Gasteruption terebrelligerum</tp:taxon-name></italic>, ♀ (DEI), “[China:] Formosa [= Taiwan], Hoozan, 1910, H. Sauter”, “7.IX.”, “Holotypus”, “<italic><tp:taxon-name>Gasteruption terebrelligerum</tp:taxon-name></italic> Enderl., ♀, Type, Dr. Enderlein, det. 1913”, “Dtsch. Entomol. Institut Berlin”.
                    </p></tp:treatment-sec><tp:treatment-sec sec-type="Additional material"><title>Additional material. </title><p>Numerous specimens fromChina (Fujian, Mt. Wuyi, 1000 m (CSCS); Shanxi, Gamquan, Qingquanyou (CSCS); 1 ♀ + 3 ♂, Hubei, Huangmei (SCAU); Hunan, Shimen (CSCS); Yunnan, Baoshan, Xianyangqu, Lujiang (CSCS)).</p></tp:treatment-sec><tp:treatment-sec sec-type="Diagnosis"><title>Diagnosis.</title><p>Apex of ovipositor sheath dark brown; ovipositor sheath about 1.5 times as long as hind tibia and about 0.9 times as long as hind tibia and tarsus combined; occipital carina obsolescent medio-dorsally (<xref ref-type="fig" rid="F39">Figs 273</xref>, <xref ref-type="fig" rid="F40">281</xref>) and slightly protruding ventro-posteriorly (<xref ref-type="fig" rid="F39">Figs 273</xref>, <xref ref-type="fig" rid="F40">281</xref>); antesternal carina narrow; head, laterally mesosoma and scape black; head in anterior view slightly protruding below lower level of eyes by less than basal width of mandible and mandibular condylus near lower level of eyes (<xref ref-type="fig" rid="F39">Figs 277</xref>, <xref ref-type="fig" rid="F40">283</xref>); in lateral viewcondylarincision of malar space close to eye (<xref ref-type="fig" rid="F39">Figs 273</xref>, <xref ref-type="fig" rid="F40">281</xref>); clypeus with small depression or depression obsolescent; eyes setose; fourth and fifth antennal segment 1.1–1.2 and 1.0 (♀) –1.3 (♂) times as long as third segment, respectively (<xref ref-type="fig" rid="F39">Figs 280</xref>, <xref ref-type="fig" rid="F40">285</xref>); apical antennal segment 1.2–1.4 times as long as third antennal segment and its colour similar to colour of medial segments; antenna of female may be partly or largely yellow-brown apically; mesoscutum and head dissimilarly sculptured, head very finely sculptured and matt, mesoscutum densely rugulose and more or less matt (<xref ref-type="fig" rid="F39">Figs 275</xref>, <xref ref-type="fig" rid="F40">282</xref>); propleuron robust and 0.7–0.9 times as long as mesoscutum in front of tegulae (<xref ref-type="fig" rid="F39">Fig. 274</xref>); hind coxa often transversely rugose or rugulose dorsally; hind tibia robust, as long as hind femur and trochanter combined, with a distinct subbasal ivory patch and swollen, resulting in a distinctly convex ventral border (<xref ref-type="fig" rid="F39">Figs 276</xref>, <xref ref-type="fig" rid="F40">284</xref>); hind basitarsus comparatively long and parallel-sided (<xref ref-type="fig" rid="F39">Figs 276</xref>, <xref ref-type="fig" rid="F40">284</xref>); hind tibial spurs dark brown or yellow-brown; hind tarsus dark brown; apical seventh of hypopygium incised.
                    </p></tp:treatment-sec><tp:treatment-sec sec-type="Description"><title>Description.</title><p>Described after a female from Hubei (Huangmei), body length 9.0 mm, of fore wing 4.5 mm.</p><p><!--PageBreak--><italic>Head</italic>. Head directly narrowed behind eyes and weakly curved laterally (<xref ref-type="fig" rid="F39">Fig. 278</xref>); temple 0.6 times as long as eye in dorsal view; vertex and frons matt and with finely aciculate; vertex rounded posteriorly and without depression medio<!--PageBreak-->-posteriorly; occipital carina narrow and non-lamelliform medio-dorsally (<xref ref-type="fig" rid="F39">Fig. 273</xref>); third antennal segment 1.9 times as long as second segment, fourth antennal segment 1.2 times as long as third segment, fifth antennal segment as long as third segment (<xref ref-type="fig" rid="F39">Fig. 280</xref>); eye shortly setose; OOL as long as diameter of posterior ocellus; minimum width of malar space 0.3 times as long as second antennal segment; clypeus without depression.
                    </p><p><italic>Mesosoma</italic>. Length of mesosoma twice as long as its height; propleuron robust, 0.7 times as long as mesoscutum in front of tegulae (<xref ref-type="fig" rid="F39">Fig. 274</xref>), anterior of propleuron rather finely rugulose, posteriorly coriaceous and matt; side of pronotum mainly coriaceous, with a few rugulae; mesoscutum matt and coriaceous, medio-posteriorly with a few fine rugae (<xref ref-type="fig" rid="F39">Fig. 275</xref>); scutellum coriaceous; propodeum rugose, medio-longitudinal carina distinct.
                    </p><p><italic>Wings</italic>. Fore wing: first discal cell subtriangular, m-cu rather short (<xref ref-type="fig" rid="F39">Fig. 279</xref>).
                    </p><p><italic>Legs</italic>. Hind coxa moderately slender and dorsally rather finely rugulose; length of hind femur, tibia and basitarsus 4.3, 4.0 and 5.3 times their width, respectively (<xref ref-type="fig" rid="F39">Fig. 276</xref>); hind tibia 2.0 mm.
                    </p><p><!--PageBreak--><italic>Metasoma</italic>. Ovipositor sheath 0.2–0.3 times as long as body, 0.4–0.5 times as long as metasoma, about 0.9 times as long as hind tibia and tarsus combined and 1.5 times as long as hind tibia; hypopygium v-shaped incised apically.
                    </p><p><italic>Colour</italic>. Black; antenna dark brown; legs dark brown, but ventral patch of hind tibia ivory; ventral of metasoma dark brown; ovipositor sheath entire black.
                    </p><p><italic>Male</italic>. Body length 11.5 mm; temple 0.6 times as long as eye in dorsal view (<xref ref-type="fig" rid="F40">Fig. 281</xref>); third antennal segment 1.5 times as long as second segment, fourth antennal segment 1.5 times as long as third segment, fifth antennal segment 1.3 times as long as third segment (<xref ref-type="fig" rid="F40">Fig. 285</xref>); OOL as long as diameter of posterior ocellus; minimum width of malar space 0.2 times as long as second antennal segment; length of mesosoma twice its height; propleuron 0.8 times as long as mesoscutum in front of tegulae; side of pronotum mainly rather finely rugulose or rugose; mesoscutum matt and with finely strigate, medio-posteriorly rugose (<xref ref-type="fig" rid="F40">Fig. 282</xref>); 2-CU1 vein of fore wing sinuate; length of hind femur, tibia and basitarsus 4.7, 3.9 and 4.8 times their width, respectively (<xref ref-type="fig" rid="F40">Fig. 284</xref>); middle tarsus 1.2 times as long as middle tibia; dorsal subbasal patch of fore and middle tibiae and ventral subbasal patch of hind tibia ivory.
                    </p><p><italic>Variation</italic>. Female: body length 8–14 mm; temple 0.6–0.7 times as long as eye in dorsal view. Male: body length 8–11 mm, very similar to female.
                    </p></tp:treatment-sec><tp:treatment-sec sec-type="Distribution"><title>Distribution.</title><p>China (Shanxi, Fujian, Taiwan, Hubei, Hunan, Yunnan).</p></tp:treatment-sec><tp:treatment-sec sec-type="Biology"><title>Biology.</title><p>Unknown. Collected in May–July and September.</p></tp:treatment-sec><tp:treatment-sec sec-type="Notes"><title>Notes.</title><p>Very similar to<italic><tp:taxon-name>Gasteruption brevicuspis</tp:taxon-name></italic> Kieffer, 1911, from India (Assam), but <italic><tp:taxon-name>Gasteruption brevicuspis</tp:taxon-name></italic> has the length of the mesosoma about 1.6 times its height, the head slightly slenderer in dorsal view, the ovipositor sheath 0.9 times as long as hind tibia and 0.6 times as long as hind tibia and tarsus combined and the mesoscutum somewhat stronger sculptured. The first discal cell of fore wing is comparatively narrow in the holotype of <italic><tp:taxon-name>Gasteruption terebrelligerum</tp:taxon-name></italic> (<xref ref-type="fig" rid="F48">Fig. 348</xref>), but this is a rather variable character; it varies even among series of other species collected at the same day and locality.
                    </p><fig id="F39" position="float" orientation="portrait"><label>Figures 273–280.</label><caption><p><italic><tp:taxon-name>Gasteruption terebrelligerum</tp:taxon-name></italic> Enderlein, 1913, female, Hubei. <bold>273</bold> head lateral <bold>274</bold> mesosoma lateral <bold>275</bold> mesoscutum dorsal <bold>276</bold> hind leg <bold>277</bold> head anterior <bold>278</bold> head dorsal <bold>279</bold> fore wing <bold>280</bold> antenna.</p></caption><graphic xmlns:xlink="http://www.w3.org/1999/xlink" xlink:href="ZooKeys-237-001-g039.jpg" position="float" orientation="portrait" xlink:type="simple"/></fig><fig id="F40" position="float" orientation="portrait"><label>Figures 281–285.</label><caption><p><italic><tp:taxon-name>Gasteruption terebrelligerum</tp:taxon-name></italic> Enderlein, 1913, male, Hubei. <bold>281</bold> head dorsal <bold>282</bold> mesoscutum dorsal <bold>283</bold> head anterior <bold>284</bold> hind leg <bold>285</bold> antennae.</p></caption><graphic xmlns:xlink="http://www.w3.org/1999/xlink" xlink:href="ZooKeys-237-001-g040.jpg" position="float" orientation="portrait" xlink:type="simple"/></fig></tp:treatment-sec><tp:treatment-sec><!--Section generated to contain objects referenced in tp:taxon-treatment.--><fig id="F48" position="float" orientation="portrait"><label>Figures 342–349. </label><caption><p><italic><tp:taxon-name>Gasteruption terebrelligerum</tp:taxon-name></italic> Enderlein, 1913, holotype, female. <bold>342</bold> head lateral <bold>343</bold> mesosoma lateral <bold>344</bold> mesoscutum dorsal <bold>345</bold> hind leg <bold>346</bold> head anterior <bold>347</bold> head dorsal <bold>348</bold> fore wing <bold>349</bold> ovipositor and its sheath.</p></caption><graphic xmlns:xlink="http://www.w3.org/1999/xlink" xlink:href="ZooKeys-237-001-g048.jpg" position="float" orientation="portrait" xlink:type="simple"/></fig></tp:treatment-sec><ref-list><ref id="B17"><mixed-citation xmlns:xlink="http://www.w3.org/1999/xlink" xlink:type="simple"><person-group><name name-style="western"><surname>Hedicke</surname><given-names>H</given-names></name></person-group> (<year>1939</year>)<source> Hymenopterorum Catalogus 11, Gasteruptiidae.</source><publisher-name>W. Junk</publisher-name>, <publisher-loc>'s-Gravenhage</publisher-loc>, <lpage>54</lpage> pp.</mixed-citation></ref><ref id="B59"><mixed-citation xmlns:xlink="http://www.w3.org/1999/xlink" xlink:type="simple"><person-group><name name-style="western"><surname>Pasteels</surname><given-names>JJ</given-names></name></person-group> (<year>1958</year>)<article-title> Révision du genre <italic>Gasteruption</italic> (Hymenoptera, Evanioidea, Gasteruptionidae). V. Espèces indomalaises.</article-title><source>Bulletin et Annales de la Société Royale Entomologique de Belgique </source><volume>94</volume>: <fpage>169</fpage>-<lpage>213</lpage>.</mixed-citation></ref></ref-list></tp:taxon-treatment>
