# Supplementary material for: A revision of the Chinese Gasteruptiidae (Hymenoptera, Evanioidea)
Source: Zookeys. 2012 Nov 2;(237):1–123. doi: 10.3897/zookeys.237.3956 (PMC3496936; doi:10.3897/zookeys.237.3956)
Supplement: XML Treatment for Gasteruption tonkinense [file zookeys.237.3956-treatment27.xml]

<!DOCTYPE tp:taxon-treatment
  PUBLIC "-//TaxonX//DTD Taxonomic Treatment Publishing DTD v0 20100105//EN" "tax-treatment-NSO.dtd">
<tp:taxon-treatment xmlns:tp="http://www.plazi.org/taxpub"><tp:treatment-meta><mixed-citation publication-type="journal"><person-group><name><surname>Zhao</surname><given-names>Ke-xin</given-names></name><name><surname>van Achterberg</surname><given-names>Cornelis</given-names></name><name><surname>Xu</surname><given-names>Zai-fu</given-names></name></person-group><article-title>A revision of the Chinese Gasteruptiidae (Hymenoptera, Evanioidea)</article-title><source>Zookeys</source><day>2</day><month>11</month><year>2012</year><volume>2012</volume><issue>237</issue><fpage>1</fpage><lpage>123</lpage><pub-id pub-id-type="doi">10.3897/zookeys.237.3956</pub-id></mixed-citation></tp:treatment-meta><tp:nomenclature><tp:taxon-name>
                        <tp:taxon-name-part taxon-name-part-type="genus">Gasteruption</tp:taxon-name-part>
                        <tp:taxon-name-part taxon-name-part-type="species">tonkinense</tp:taxon-name-part>
                    <object-id xmlns:xlink="http://www.w3.org/1999/xlink" xlink:type="simple">http://species-id.net/wiki/Gasteruption_tonkinense</object-id>
								</tp:taxon-name><tp:taxon-authority>Pasteels, 1958</tp:taxon-authority><xref ref-type="fig" rid="F41">Figs 286–294</xref><tp:nomenclature-citation-list><tp:nomenclature-citation><tp:taxon-name>Gasteruption tonkinense</tp:taxon-name><comment> Pasteels, 1958: 180.</comment></tp:nomenclature-citation></tp:nomenclature-citation-list></tp:nomenclature><tp:treatment-sec sec-type="Type material"><title>Type material.</title><p>Holotype, ♀ (MNHN), “[N. Vietnam], Tonkin, reg. de Hoa Bin, A. de Cooman, 1928”, “Holotype”, “<italic><tp:taxon-name>Gasteruption tonkinense</tp:taxon-name></italic> n. sp., J. Pasteels det., 1955”.
                    </p></tp:treatment-sec><tp:treatment-sec sec-type="Additional material"><title>Additional material.</title><p>1 ♀ (TARI), “Chine, Prov. Kiangsu [=Jiangsu], Shanghai, Musée Heude”, “Zi-ka-wei [=Xujiahui], 9.VI.[19]20”, “O. Piel”; 1 ♀ (CSCS), “[China:] Zhejiang, Wuyanlong, Taishun, 28.VII.2005, <named-content xmlns:xlink="http://www.w3.org/1999/xlink" content-type="dwc:verbatimCoordinates" xlink:type="simple">N27°42’, E119°40’</named-content>, alt. 1000 m, Yi-ping Wang”; 1 ♀ (ZJUH), “[China:] Zhejiang, Anji, Mt. Longwang, 24.VI.1996, Yun Ma”; 1 ♀ (ZJUH), “[China:] Zhejiang, Qingyuan, Mt. Baishanzu, 31.VIII.1993, Hong Wu”; 1 ♀ (ZJUH), “[China:] Zhejiang, Songyang, 18–31.VII.1989, Jun-hua He”; 2 ♀ (ZJUH),<!--PageBreak--> “[China:] Fujian, Jiangle, Mt. Longqi, 15.VII.1991 &amp; 16.VII.1991, Chang-ming Liu”; 1 ♀ (SCAU), “[China:] Guangxi, Guilin, Mt. Maoer, 2–10.VIII.2005, Bin Xiao”; 1 ♀ (CSCS), “[China:] Guizhou, Sunchahe, Xishui, 24–28.IX.2000, alt. 800 m, Wei Xiao”.
                    </p></tp:treatment-sec><tp:treatment-sec sec-type="Diagnosis"><title>Diagnosis.</title><p>Ivory apex of ovipositor sheath (<xref ref-type="fig" rid="F41">Fig. 294</xref>) 3.0–3.5 times as long as hind basitarsus; ovipositor sheath 0.9–1.1 as long as body; occipital carina moderately lamelliform, upcurved and partly transparent medio-dorsally (<xref ref-type="fig" rid="F41">Fig. 286</xref>) and rather protruding ventro-posteriorly (<xref ref-type="fig" rid="F41">Fig. 286</xref>); head dorsally very finely punctulate and rather shiny, medio-posteriorly slightly flattened; propleuron 0.9–1.1 times as long as mesoscutum in front of tegulae (<xref ref-type="fig" rid="F41">Fig. 287</xref>); antesternal carina narrow; head, laterally mesosoma and scape black; head in anterior view protruding below lower level of eyes by less than basal width of mandible and mandibular condylus near lower level of eyes (<xref ref-type="fig" rid="F41">Fig. 291</xref>); in lateral viewcondylarincision of malar space almost touching eye (<xref ref-type="fig" rid="F41">Fig. 286</xref>); clypeus without depression and lateral corners protruding forwards; eyes glabrous; fourth and fifth antennal segments 1.7–1.9 times and as long as third segment (specimen from China 1.5–1.7 times), respectively (<xref ref-type="fig" rid="F41">Fig. 290</xref>); apical antennal segment of ♀ 1.5 times as long as third antennal segment and its colour similar to colour of medial segments; antenna of female dark brown; mesoscutum with satin sheen and coriaceous with spaced large punctures, but middle lobe laterally with some rugae and lateral lobe mainly coriaceous; hind coxa coarsely transversely rugose and shiny dorsally, but laterally mainly coriaceous and with satin sheen; hind tibia with a distinct subbasal ivory ring and rather swollen, resulting in a moderately convex ventral border (<xref ref-type="fig" rid="F41">Fig. 293</xref>); hind basitarsus comparatively long (<xref ref-type="fig" rid="F41">Fig. 293</xref>); hind tibial spurs rather dark brown; hind tarsus (including basitarsus) dark brown; apical 0.25 of hypopygium incised.
                    </p></tp:treatment-sec><tp:treatment-sec sec-type="Description"><title>Description.</title><p>Holotype, female, body length 17.3 mm, of fore wing 8.9 mm.</p><p><italic>Head</italic>. Vertex and frons shiny and rather sparsely very finely punctulate, moderately convex and without a distinct depression medio-posteriorly, but slightly flattened (<xref ref-type="fig" rid="F41">Fig. 286</xref>); head directly narrowed behind eyes; temple 0.6 times as long as eye in dorsal view (<xref ref-type="fig" rid="F41">Fig. 292</xref>); fourth antennal segment 1.8 times as long as third segment and as long as second and third segments combined, fifth antennal segment twice as long as third segment (<xref ref-type="fig" rid="F41">Fig. 290</xref>), third antennal segment 1.2 times as long as second segment (<xref ref-type="fig" rid="F41">Fig. 290</xref>); occipital carina moderately lamelliform, upcurved and partly transparent medio-dorsally; OOL 1.2 times as long as diameter of posterior ocellus; face moderately wide (<xref ref-type="fig" rid="F41">Fig. 291</xref>); minimum width of malar space 0.05 times as long as second antennal segment (<xref ref-type="fig" rid="F41">Fig. 286</xref>); clypeus without distinct depression, its lateral corners protruding forwards and medio-ventrally moderately emarginate; eye glabrous.
                    </p><p><italic>Mesosoma</italic>. Length of mesosoma 1.8 times its height; pronotal side moderately low and ventrally reticulate-rugose and dorsally finely coriaceous-punctulate, with a comparatively large antero-lateral tooth (<xref ref-type="fig" rid="F41">Fig. 287</xref>); mesoscutum not protruding anteriorly; propleuron comparatively robust (<xref ref-type="fig" rid="F41">Fig. 287</xref>), 0.9 times as long as mesoscutum in front of tegulae; antesternal carina narrow and narrowly lamelliform; mesopleuron largely coarsely reticulate-rugose; metapleuron regularly reticulate; mesoscutum with satin sheen and coriaceous with spaced large punctures, but middle lobe laterally with coarsely rugose and lateral lobe mainly coriaceous, medio<!--PageBreak-->-posteriorly coarsely reticulate or punctate (<xref ref-type="fig" rid="F41">Fig. 288</xref>); scutellum largely coriaceous and with some punctures.
                    </p><p><italic>Wings</italic>. Fore wing: first discal cell nearly parallel-sided and with outer posterior corner rounded (<xref ref-type="fig" rid="F41">Fig. 289</xref>), glabrous; vein SR1 distinctly bent.
                    </p><p><italic>Legs</italic>. Hind coxa coarsely transversely rugose and shiny dorsally, but laterally mainly coriaceous and with satin sheen; length of hind femur, tibia and basitarsus 4.3, 4.8 and 5.8 times their width, respectively (<xref ref-type="fig" rid="F41">Fig. 293</xref>); middle tarsus 1.3 times as long as middle tibia; middle femur subparallel-sided and slenderer than fore femur; hind femur slightly curved dorsally.
                    </p><p><italic>Metasoma</italic>. Ovipositor sheath 0.9 times as long as body, 5.2 times hind tibia and 1.4 times metasoma; ivory apical part of sheath 3.2 times as long as hind basitarsus; hypopygium moderately slit-shaped incised apically.
                    </p><p><italic>Colour</italic>. Black or black-brown; fore and middle femora narrowly apically, fore and middle tibiae basally, apex of fore tibia, fore basitarsus, basal 0.6 of middle basitarsus, large subbasal patch of hind tibia (ventrally wider than dorsally) and apex of ovipositor sheath broadly ivory; palpi brown; mandible largely, antenna, tegulae and remainder of legs largely dark brown, but hind tibial spurs brown; wing membrane slightly infuscate; pterostigma dark brown.
                    </p><p><italic>Male</italic>. Unknown.
                    </p><p><italic>Variation</italic>. Body length 12–17 mm, of ovipositor sheath 0.9–1.1 times as long as its body, 1.4–1.6 times as long as metasoma and 4.9–5.3 times as long as hind tibia; ivory apical part of sheath 3.0–3.5 times as long as hind basitarsus. Temple about 0.5 times as long as eyes in dorsal view; third antennal segment 1.2–1.7 times as long as second segment, fourth antennal segment 1.7–1.9 times as long as third segment, fifth antennal segment 1.5–1.8 times as long as third segment; OOL 1.0–1.3 times as long as diameter of posterior ocellus; length of mesosoma 1.9–2.1 times as long as its height; length of propleuron 0.9–1.1 times as long as mesoscutum in front of tegulae; length of hind femur, tibia and basitarsus 4.0–4.5, 4.8–5.4 and 6.9–7.2 times their width, respectively.
                    </p></tp:treatment-sec><tp:treatment-sec sec-type="Distribution"><title>Distribution.</title><p>Vietnam; China (Shanghai, Zhejiang, Fujian, Guangxi, Guizhou).</p></tp:treatment-sec><tp:treatment-sec sec-type="Biology"><title>Biology.</title><p>Unknown. Collected in June–September.</p></tp:treatment-sec><tp:treatment-sec sec-type="Notes"><title>Notes.</title><p>Close to <italic><tp:taxon-name>Gasteruption japonicum</tp:taxon-name></italic>, but this species has the vertex comparatively flat (distinctly convex in <italic><tp:taxon-name>Gasteruption tonkinense</tp:taxon-name></italic>), the hind basitarsus partly ivory (entirely dark brown), the side of the middle lobe of the mesoscutum sparsely finely punctate (coarsely punctate).
                    </p><fig id="F41" position="float" orientation="portrait"><label>Figures 286–294.</label><caption><p><italic><tp:taxon-name>Gasteruption tonkinense</tp:taxon-name></italic> Pasteels, 1958, female, Zhejiang. <bold>286</bold> head lateral <bold>287</bold> mesosoma lateral <bold>288</bold> mesoscutum dorsal <bold>289</bold> fore and hind wings <bold>290</bold> antenna <bold>291</bold> head anterior <bold>292</bold> head dorsal <bold>293</bold> hind leg <bold>294</bold> apex of ovipositor sheath.</p></caption><graphic xmlns:xlink="http://www.w3.org/1999/xlink" xlink:href="ZooKeys-237-001-g041.jpg" position="float" orientation="portrait" xlink:type="simple"/></fig></tp:treatment-sec></tp:taxon-treatment>
