# Supplementary material for: A revision of the Chinese Gasteruptiidae (Hymenoptera, Evanioidea)
Source: Zookeys. 2012 Nov 2;(237):1–123. doi: 10.3897/zookeys.237.3956 (PMC3496936; doi:10.3897/zookeys.237.3956)
Supplement: XML Treatment for Gasteruption tournieri [file zookeys.237.3956-treatment28.xml]

<!DOCTYPE tp:taxon-treatment
  PUBLIC "-//TaxonX//DTD Taxonomic Treatment Publishing DTD v0 20100105//EN" "tax-treatment-NSO.dtd">
<tp:taxon-treatment xmlns:tp="http://www.plazi.org/taxpub"><tp:treatment-meta><mixed-citation publication-type="journal"><person-group><name><surname>Zhao</surname><given-names>Ke-xin</given-names></name><name><surname>van Achterberg</surname><given-names>Cornelis</given-names></name><name><surname>Xu</surname><given-names>Zai-fu</given-names></name></person-group><article-title>A revision of the Chinese Gasteruptiidae (Hymenoptera, Evanioidea)</article-title><source>Zookeys</source><day>2</day><month>11</month><year>2012</year><volume>2012</volume><issue>237</issue><fpage>1</fpage><lpage>123</lpage><pub-id pub-id-type="doi">10.3897/zookeys.237.3956</pub-id></mixed-citation></tp:treatment-meta><tp:nomenclature><tp:taxon-name>
                        <tp:taxon-name-part taxon-name-part-type="genus">Gasteruption</tp:taxon-name-part>
                        <tp:taxon-name-part taxon-name-part-type="species">tournieri</tp:taxon-name-part>
                    <object-id xmlns:xlink="http://www.w3.org/1999/xlink" xlink:type="simple">http://species-id.net/wiki/Gasteruption_tournieri</object-id>
								</tp:taxon-name><tp:taxon-authority>Schletterer, 1885</tp:taxon-authority><xref ref-type="fig" rid="F42">Figs 295</xref><xref ref-type="fig" rid="F43">308</xref><tp:nomenclature-citation-list><tp:nomenclature-citation><tp:taxon-name>Foenus jaculator</tp:taxon-name><comment>; Tournier, 1887: viii.</comment></tp:nomenclature-citation><tp:nomenclature-citation><tp:taxon-name>Faenus jaculator</tp:taxon-name><comment>; <xref ref-type="bibr" rid="B1">Abeille de Perrin 1879</xref>: 263, 265, 270.</comment></tp:nomenclature-citation><!--PageBreak--><tp:nomenclature-citation><tp:taxon-name>Gasteruption tournieri</tp:taxon-name><comment> Schletterer, 1885: 287, <xref ref-type="bibr" rid="B63">1889</xref>: 382, 388, 394, 395, 415; <xref ref-type="bibr" rid="B10">Dalla Torre 1902</xref>: 1075; <xref ref-type="bibr" rid="B70">Szépligeti 1903</xref>: 368; <xref ref-type="bibr" rid="B33">Kieffer 1912</xref>: 247; Schmiedeknecht, 1930: 376, 380; <xref ref-type="bibr" rid="B17">Hedicke 1939</xref>: 25; Ferrière, 1946: 237, 238, 246; <xref ref-type="bibr" rid="B8">Crosskey 1951</xref>: 292; <xref ref-type="bibr" rid="B66">Šedivý 1958</xref>: 35, 36, 42; Györfi and Bajári, 1962: 45, 49; Schmidt, 1969: 295; Dolfuss, 1982: 24; <xref ref-type="bibr" rid="B56">Oehlke 1984</xref>: 168, 171, 181; <xref ref-type="bibr" rid="B46">Madl 1987d</xref>: 404, <xref ref-type="bibr" rid="B44">1987b</xref>: 24, 1988: 39, <xref ref-type="bibr" rid="B47">1989a</xref>: 161, <xref ref-type="bibr" rid="B48">1989b</xref>: 45, <xref ref-type="bibr" rid="B49">1990a</xref>: 129, <xref ref-type="bibr" rid="B50">1990b</xref>: 480, 483; <xref ref-type="bibr" rid="B37">Kozlov 1988</xref>: 246, 247; <xref ref-type="bibr" rid="B35">Kofler and Madl 1990</xref>: 322; <xref ref-type="bibr" rid="B73">Wall 1994</xref>: 164; Scaramozzino, 1995: 3; <xref ref-type="bibr" rid="B58">Pagliano and Scaramozzino 2000</xref>: 15, 17, 33; Saure, 2001: 29; <xref ref-type="bibr" rid="B72">Turrisi 2004</xref>: 84; <xref ref-type="bibr" rid="B79">Wisniowski 2004</xref>: 118; <xref ref-type="bibr" rid="B80">Yildirim et al. 2004</xref>: 1351; van der Smissen, 2010: 373.</comment></tp:nomenclature-citation><tp:nomenclature-citation><tp:taxon-name>Gasteruption austriacum</tp:taxon-name><comment> Schletterer, 1885: 277; <xref ref-type="bibr" rid="B17">Hedicke 1939</xref>: 26; <xref ref-type="bibr" rid="B73">Wall 1994</xref>: 148. Synonymized with <italic><tp:taxon-name>Gasteruption tournieri</tp:taxon-name></italic> Schletterer by <xref ref-type="bibr" rid="B63">Schletterer 1889</xref>.</comment></tp:nomenclature-citation><tp:nomenclature-citation><tp:taxon-name>Gasteruption nitidum</tp:taxon-name><comment> Schletterer, 1885: 281; <xref ref-type="bibr" rid="B17">Hedicke 1939</xref>: 26; <xref ref-type="bibr" rid="B73">Wall 1994</xref>: 149. Synonymized with <italic><tp:taxon-name>Gasteruption tournieri</tp:taxon-name></italic> Schletterer by <xref ref-type="bibr" rid="B63">Schletterer 1889</xref>.</comment></tp:nomenclature-citation></tp:nomenclature-citation-list></tp:nomenclature><tp:treatment-sec sec-type="Type material"><title>Type material.</title><p>Type series of <italic><tp:taxon-name>Gasteruption tournieri</tp:taxon-name></italic> from Switzerland [Peney near Geneva], France [Bordeaux, Pérez], and Italy (Geneva Museum). Holotype of <italic><tp:taxon-name>Gasteruption austriacum</tp:taxon-name></italic> (a male in NMW from Austria, Frankenfeld and collected by Erber) and type series of <italic><tp:taxon-name>Gasteruption nitidum</tp:taxon-name></italic> (males in NMW from Italy, Calabria, collected by Erber) are probably lost.
                    </p></tp:treatment-sec><tp:treatment-sec sec-type="Additional material"><title>Additional material.</title><p>1 ♀, “[China:] Jilin, Daxinggou, 7.VIII.2005”; 1 ♀ (CSCU), “[China:] Henan, Mt. Huangbai, Shangcheng, 200 m, 11.VII.1999, Mei-cai Wei”; 1 ♀ (ZJUH), “[China:] Henan, Neixiang, Baotianman Nature Reserve, 13–15.VII.1998, Yun Ma”; 4 ♀ (SCAU), “[China:] Hunan, Mt. Huping, 11–13.VII.2009, Shi-hong Wang”; 3 ♀ + 1 ♂ (ZJUH), “[China:] Hunan, Shimen, Mt. Huping, 11.VII.2009, Jie Zeng”; 1 ♀ (ZJUH), “[China:] Hunan, Mt. Huping, 13.VII.2009, Pu Tang”; 1 ♀ (ZJUH), “[China:] Guizhou, Huishui, VII.1987, Ji-ming Chu”; 1 ♀ (ZJUH), “[China:] Guizhou, Mayang River, 2.X.2007, Cui-hong Xie”.</p></tp:treatment-sec><tp:treatment-sec sec-type="Diagnosis"><title>Diagnosis.</title><p>Apex of ovipositor sheath with a distinct white or ivory band (<xref ref-type="fig" rid="F42">Fig. 303</xref>), 1.7–2.6 times as long as hind basitarsus; head with middle depression in front of occipital carina comparatively deep and large, with both lateral depressions in front of occipital carina distinctly impressed (<xref ref-type="fig" rid="F42">Figs 300</xref>, <xref ref-type="fig" rid="F43">304</xref>); occipital carina distinctly lamelliform and medium-sized to wide, more or less concave medio-dorsally (<xref ref-type="fig" rid="F42">Figs 300</xref>, <xref ref-type="fig" rid="F43">304</xref>); antesternal carina narrow and non-lamelliform or nearly so, not or slightly elevated above mesosternum (<xref ref-type="fig" rid="F42">Fig. 296</xref>); fourth and fifth antennal segments of female 1.5–2.1 and 1.1–2.0 times as long as third segment, respectively (<xref ref-type="fig" rid="F42">Fig. 302</xref>); frons sparsely punctulate and with distinct interspaces or very finely and densely punctulate; vertex more or less finely punctulate and distinctly shiny; face comparatively wide (<xref ref-type="fig" rid="F42">Figs 299</xref>, <xref ref-type="fig" rid="F43">306</xref>); temples linearly narrowed behind eyes (<xref ref-type="fig" rid="F42">Figs 300</xref>, <xref ref-type="fig" rid="F43">304</xref>) and shorter than eyes; propleuron 0.8–1.1 times mesoscutum up to tegulae (<xref ref-type="fig" rid="F42">Fig. 296</xref>); lateral lobes of mesoscutum rugulose-coriaceous; anterior half of mesoscutum moderately punctate-rugose (<xref ref-type="fig" rid="F42">Figs 297</xref>, <xref ref-type="fig" rid="F43">305</xref>); subbasally outer side of hind tibia and apical half of hind basitarsus ivory; fore and middle legs variable from white, ivory<!--PageBreak--> to brown; body slender; ovipositor sheath 1.0–1.2 times as long as body, 1.4–1.8 times as long as metasoma and 4.9–5.7 times as long as hind tibia; hypopygium deep slit-shaped incised apically.
                    </p></tp:treatment-sec><tp:treatment-sec sec-type="Description"><title>Description.</title><p>Described from a female from Hunan, body length 18.5 mm.</p><p><italic>Head</italic>. Head directly narrowed behind eyes; temple 0.5 times as long as eye in dorsal view (<xref ref-type="fig" rid="F42">Fig. 300</xref>); vertex and frons with satin sheen and sparsely finely punctulated; vertex moderately convex posteriorly (<xref ref-type="fig" rid="F42">Fig. 295</xref>) and with a large depression medio-posteriorly, lateral depressions distinct (<xref ref-type="fig" rid="F42">Fig. 300</xref>); third antennal segment 1.8 times as long as second segment, fourth antennal segment 1.5 times as long as third segment, fifth antennal segment 1.2 times as long as third segment (<xref ref-type="fig" rid="F42">Fig. 302</xref>); eye shortly setose; OOL 1.3 times as long as diameter of posterior ocellus; minimum width of malar space 0.2 times as long as second antennal segment; clypeus without depression.
                    </p><p><italic>Mesosoma</italic>. Length of mesosoma 2.1 times as long as its height; propleuron comparatively slender and densely rugose, 0.9 times as long as mesoscutum in front of tegulae (<xref ref-type="fig" rid="F42">Fig. 296</xref>); side of pronotum mainly coriaceous, but ventrally rugose, antero-lateral tooth distinctly; mesoscutum mainly transversely rugose, with satin sheen and sparsely punctured, medio-posteriorly with large and more or less coalescent punctures (<xref ref-type="fig" rid="F42">Fig. 297</xref>); scutellum shiny, coriaceous to finely transversely rugulose; propodeum shiny and reticulate-rugose, medio-longitudinal carina absent.
                    </p><p><italic>Wings</italic>. Fore wing: first discal cell parallel-sided and with outer posterior corner rounded. (<xref ref-type="fig" rid="F42">Fig. 301</xref>)
                    </p><p><italic>Legs</italic>. Hind coxa matt and transversely rugose dorsally; length of hind femur, tibia and basitarsus 4.2, 4.9 and 6.8 times their width, respectively (<xref ref-type="fig" rid="F42">Fig. 298</xref>).
                    </p><p><italic>Metasoma</italic>. Ovipositor sheath about as long as body, 1.4 times as long as metasoma and 5.0 times as long as hind tibia; its apical ivory part 0.1 times as long as ovipositor sheath and 2.1 times as long as hind basitarsus; hypopygium slit-shaped incised apically.
                    </p><p><italic>Colour</italic>. Black; fore and middle tibia brown; ventral of hind tibia with a large white patch; basitarsus with a basal yellow-brown patch; second and third metasomal tergites apically red-brown.
                    </p><p><italic>Male</italic> (described after a male from Hunan). Body length 10.5 mm; vertex with three depressions in front of occipital carina, medio-dorsal one medium-sized and both of lateral ones comparatively shallow (<xref ref-type="fig" rid="F43">Fig. 304</xref>); temple 0.5–0.6 times as long as eye in dorsal view; third antennal segment distinctly short, 1.4 times as long as second segment, fourth antennal segment 2.6 times as long as third segment, fifth antennal segment 2.5 times as long as third segment (<xref ref-type="fig" rid="F43">Fig. 308</xref>); OOL as long as diameter of posterior ocellus; minimum width of malar space 0.2 times as long as second antennal segment; length of mesosoma twice its height; propleuron with satin sheen and reticulate-rugose, 0.8 times as long as mesoscutum in front of tegulae; dorsal lobe of pronotum coriaceous and rugulose all around, ventrally with satin sheen and rugose or reticulate-rugose, posteriorly moderately smooth, dorso-laterally coriaceous and ventro-laterally rugose, with a distinct antero-lateral tooth; mesoscutum transversely rugose or punctate-rugose, medio-posteriorly coarsely punctate-rugose, laterally rugose (<xref ref-type="fig" rid="F43">Fig. 305</xref>), scutellum mainly coriaceous but finely and broadly transversely rugulose; propodeum coarsely reticulate-rugose, medio-longitudinal carina indistinct; hind coxa moderately slender and dorsally finely transversely rugulose; length of hind femur,<!--PageBreak--> tibia and basitarsus 5.1, 5.4 and 6.3 times their width, respectively (<xref ref-type="fig" rid="F43">Fig. 307</xref>); middle tarsus 1.3 times as long as middle tibia; the colour of body black; fore and middle legs (except for coxa) mainly dark brown to brown, hind legs black-brown, basal patch of fore and middle tibia and ventrally subbasal patch of hind tibia ivory.
                    </p><p><italic>Variation</italic>. Chinese specimens: Body length 14.0–18.5 mm. Ovipositor sheath 1.0–1.2 times as long as body, 1.4–1.8 times as long as metasoma and 5.0–5.7 times as long as hind tibia, its apical ivory part 2.1–2.6 times as long as hind basitarsus; temple 0.4–0.6 times as long as eye in dorsal view; propleuron shiny and slender, 0.9–1.0 times as long as mesoscutum in front of tegulae.
                    </p></tp:treatment-sec><tp:treatment-sec sec-type="Distribution"><title>Distribution.</title><p>China (Jilin, Henan, Hunan, Guizhou); Japan, South and Central Europe, up to England, Netherlands and Germany.</p></tp:treatment-sec><tp:treatment-sec sec-type="Biology"><title>Biology.</title><p>Unknown. Collected in April–May in Japan, in July–August and October in China.</p></tp:treatment-sec><tp:treatment-sec sec-type="Notes"><title>Notes.</title><p>The Chinese specimens have a slightly differently shaped head, but this may be part of a clinal variation. Specimens from the Central Palaearctic are necessary to decide if this is the case.</p><fig id="F42" position="float" orientation="portrait"><label>Figures 295–303.</label><caption><p><italic><tp:taxon-name>Gasteruption tournieri</tp:taxon-name></italic> Schletterer, 1885, female, Hunan. <bold>295</bold> head lateral <bold>296</bold> mesosoma lateral <bold>297</bold> mesoscutum dorsal <bold>298</bold> hind leg <bold>299</bold> head anterior <bold>300</bold> head dorsal <bold>301</bold> fore wing <bold>302</bold> antennae <bold>303</bold> apex of ovipositor sheath.</p></caption><graphic xmlns:xlink="http://www.w3.org/1999/xlink" xlink:href="ZooKeys-237-001-g042.jpg" position="float" orientation="portrait" xlink:type="simple"/></fig><fig id="F43" position="float" orientation="portrait"><label>Figures 304–308.</label><caption><p><italic><tp:taxon-name>Gasteruption tournieri</tp:taxon-name></italic> Schletterer, 1885, male, Hunan. <bold>304</bold> head dorsal <bold>305 </bold>mesoscutum dorsal <bold>306</bold> head anterior <bold>307</bold> hind leg <bold>308</bold> antenna.</p></caption><graphic xmlns:xlink="http://www.w3.org/1999/xlink" xlink:href="ZooKeys-237-001-g043.jpg" position="float" orientation="portrait" xlink:type="simple"/></fig></tp:treatment-sec><ref-list><ref id="B1"><mixed-citation xmlns:xlink="http://www.w3.org/1999/xlink" xlink:type="simple"><person-group><name name-style="western"><surname>Abeille de Perrin</surname><given-names>EEA</given-names></name></person-group> (<year>1879</year>)<article-title/><source>Bulletinde la Societé d’ Histoire Naturelle deToulouse </source><volume>13</volume>: <fpage>260</fpage>-<lpage>279</lpage>.</mixed-citation></ref><ref id="B63"><mixed-citation xmlns:xlink="http://www.w3.org/1999/xlink" xlink:type="simple"><person-group><name name-style="western"><surname>Schletterer</surname><given-names>A</given-names></name></person-group> (<year>1889</year>)<source> Die Hymenopteren-gruppe der Evaniden. Annalen des naturhistorichen Hofmuseum, Wien 4: 107–180, 289–338, 373–546.</source></mixed-citation></ref><ref id="B10"><mixed-citation xmlns:xlink="http://www.w3.org/1999/xlink" xlink:type="simple"><person-group><name name-style="western"><surname>Dalla Torre</surname><given-names> CG de [= KW von]</given-names></name></person-group> (<year>1902</year>)<article-title> 2. Subfam. Gasteruptionidae: 1063–1075.</article-title><source>Catalogus Hymenopterorum hucusque descriptorum systematicus et synonymicus </source><volume>3</volume>: <fpage>1</fpage>-<lpage>1141</lpage>.</mixed-citation></ref><ref id="B70"><mixed-citation xmlns:xlink="http://www.w3.org/1999/xlink" xlink:type="simple"><person-group><name name-style="western"><surname>Szépligeti</surname><given-names>V</given-names></name></person-group> (<year>1903</year>)<article-title> Neue Evaniiden aus der Sammlung des Ungarischen National-Museums.</article-title><source>Annales Musei Nationalis Hungarici </source><volume>1</volume>: <fpage>364</fpage>-<lpage>395</lpage>.</mixed-citation></ref><ref id="B33"><mixed-citation xmlns:xlink="http://www.w3.org/1999/xlink" xlink:type="simple"><person-group><name name-style="western"><surname>Kieffer</surname><given-names>JJ</given-names></name></person-group> (<year>1912</year>)<source> Evaniidae. Das Tierreich 30, 1–431.</source></mixed-citation></ref><ref id="B17"><mixed-citation xmlns:xlink="http://www.w3.org/1999/xlink" xlink:type="simple"><person-group><name name-style="western"><surname>Hedicke</surname><given-names>H</given-names></name></person-group> (<year>1939</year>)<source> Hymenopterorum Catalogus 11, Gasteruptiidae.</source><publisher-name>W. Junk</publisher-name>, <publisher-loc>'s-Gravenhage</publisher-loc>, <lpage>54</lpage> pp.</mixed-citation></ref><ref id="B8"><mixed-citation xmlns:xlink="http://www.w3.org/1999/xlink" xlink:type="simple"><person-group><name name-style="western"><surname>Crosskey</surname><given-names>RW</given-names></name></person-group> (<year>1951</year>)<article-title> The morphology, taxonomy and biology of the British Evanioidea (Hymenoptera).</article-title><source>Transactions of the Royal Entomological Society of London </source><volume>102</volume>: <fpage>247</fpage>-<lpage>301</lpage>. doi: <ext-link ext-link-type="uri" xlink:href="http://dx.doi.org/10.1111/j.1365-2311.1951.tb00749.x" xlink:type="simple">10.1111/j.1365-2311.1951.tb00749.x</ext-link></mixed-citation></ref><ref id="B66"><mixed-citation xmlns:xlink="http://www.w3.org/1999/xlink" xlink:type="simple"><person-group><name name-style="western"><surname>Šedivý</surname><given-names>J</given-names></name></person-group> (<year>1958</year>)<article-title> Die tschechoslowakische Arten der Gasteruptioniden (Hym.).</article-title><source>Acta Societas Entomologicae Cechosloveniae, Praha (= Časopis Československé Společnosti Entomologické) </source><volume>55</volume>: <fpage>34</fpage>-<lpage>43</lpage>.</mixed-citation></ref><ref id="B56"><mixed-citation xmlns:xlink="http://www.w3.org/1999/xlink" xlink:type="simple"><person-group><name name-style="western"><surname>Oehlke</surname><given-names>J</given-names></name></person-group> (<year>1984</year>)<article-title> Beiträge zur Insektenfauna der DDR: Hymenoptera-Evanioidea, Stephanoidea, Trigonalyoidea.</article-title><source>Faunistische Abhandlungen der staatliche Museum für Tierkunde, Dresden </source><volume>11</volume>: <fpage>161</fpage>-<lpage>190</lpage>.</mixed-citation></ref><ref id="B46"><mixed-citation xmlns:xlink="http://www.w3.org/1999/xlink" xlink:type="simple"><person-group><name name-style="western"><surname>Madl</surname><given-names>M</given-names></name></person-group> (<year>1987d</year>)<article-title> Uber Gasteruptiidae aus Oberosterreich (Hymenoptera, Evanioidea).</article-title><source>Linzer Biologische Beitraege </source><volume>19</volume>: <fpage>401</fpage>-<lpage>405</lpage>.</mixed-citation></ref><ref id="B44"><mixed-citation xmlns:xlink="http://www.w3.org/1999/xlink" xlink:type="simple"><person-group><name name-style="western"><surname>Madl</surname><given-names>M</given-names></name></person-group> (<year>1987b</year>)<article-title> Gasteruptiidae from Lower Austria Insecta Hymenoptera Evanioidae.</article-title><source>Faunistische Abhandlungen (Dresden) </source><volume>15</volume>: <fpage>21</fpage>-<lpage>26</lpage>.</mixed-citation></ref><ref id="B47"><mixed-citation xmlns:xlink="http://www.w3.org/1999/xlink" xlink:type="simple"><person-group><name name-style="western"><surname>Madl</surname><given-names>M</given-names></name></person-group> (<year>1989a</year>)<article-title> On Gasteruptiidae of Tyrol and Voralberg Austria Hymenoptera Evanioidea.</article-title><source>Berichte des Naturwissenschaftlich-Medizinischen Vereins in Innsbruck </source><volume>76</volume>: <fpage>159</fpage>-<lpage>162</lpage>.</mixed-citation></ref><ref id="B48"><mixed-citation xmlns:xlink="http://www.w3.org/1999/xlink" xlink:type="simple"><person-group><name name-style="western"><surname>Madl</surname><given-names>M</given-names></name></person-group> (<year>1989b</year>)<article-title> Uber Gasteruptiidae aus Jugoslawien (Hymenoptera, Evanioidea).</article-title><source>Nachrichtenblatt der Bayerischen Entomologen </source><volume>38</volume>: <fpage>40</fpage>-<lpage>45</lpage>.</mixed-citation></ref><ref id="B49"><mixed-citation xmlns:xlink="http://www.w3.org/1999/xlink" xlink:type="simple"><person-group><name name-style="western"><surname>Madl</surname><given-names>M</given-names></name></person-group> (<year>1990a</year>)<article-title> Contribution to knowledge of the Gasteruptiidae of Greece Insecta Hymenoptera Evanioidea.</article-title><source>Faunistische Abhandlungen (Dresden) </source><volume>17</volume>: <fpage>127</fpage>-<lpage>130</lpage>.</mixed-citation></ref><ref id="B50"><mixed-citation xmlns:xlink="http://www.w3.org/1999/xlink" xlink:type="simple"><person-group><name name-style="western"><surname>Madl</surname><given-names>M</given-names></name></person-group> (<year>1990b</year>)<article-title> Uber Gasteruptiidae aus Karnten und Steiermark (Hymenoptera, Evenioidea).</article-title><source>Carinthia II</source><volume>180</volume>: <fpage>479</fpage>-<lpage>484</lpage>.</mixed-citation></ref><ref id="B37"><mixed-citation xmlns:xlink="http://www.w3.org/1999/xlink" xlink:type="simple"><!--PageBreak--><person-group><name name-style="western"><surname>Kozlov</surname><given-names>MA</given-names></name></person-group> (<year>1988</year>)<article-title> Fam. Gasteruptiidae: 244–247.</article-title> In: <person-group><name name-style="western"><surname>Skarlato</surname><given-names>OA</given-names></name></person-group> (<role>Ed.</role>). <issue-title> Keys to the fauna of the USSR 158, 3. Hymenoptera 3: 1–268 (in Russian).</issue-title><source>Translation, </source><volume>1994</volume>: <fpage>404</fpage>–<lpage>410</lpage>.</mixed-citation></ref><ref id="B35"><mixed-citation xmlns:xlink="http://www.w3.org/1999/xlink" xlink:type="simple"><person-group><name name-style="western"><surname>Kofler</surname><given-names>A</given-names></name><name name-style="western"><surname>Madl</surname><given-names>M</given-names></name></person-group> (<year>1990</year>)<article-title> Uber Evanioidea von Osttirol (Hymenoptera, Evaniidae, Gasteruptiidae, Aulacidae).</article-title><source>Linzer Biologische Beitraege </source><volume>22</volume>: <fpage>319</fpage>-<lpage>324</lpage>.</mixed-citation></ref><ref id="B73"><mixed-citation xmlns:xlink="http://www.w3.org/1999/xlink" xlink:type="simple"><person-group><name name-style="western"><surname>Wall</surname><given-names>I</given-names></name></person-group> (<year>1994</year>)<article-title> Seltene Hymenopteren aus Mittel-, West- und Sudeuropa. (Hymenoptera Apocrita: Stephanoidea, Evanioidea, Trigonalyoidea).</article-title><source>Entomofauna </source><volume>15</volume>: <fpage>137</fpage>-<lpage>184</lpage>.</mixed-citation></ref><ref id="B58"><mixed-citation xmlns:xlink="http://www.w3.org/1999/xlink" xlink:type="simple"><person-group><name name-style="western"><surname>Pagliano</surname><given-names>G</given-names></name><name name-style="western"><surname>Scaramozzino</surname><given-names>PL</given-names></name></person-group> (<year>2000</year>)<source> Gasteruptiidae italiani (Hymenoptera: Evanioidea). Bollettino del Museo di Zoologia dell’Università di Torino 17: 5–38, figs 1–37.</source></mixed-citation></ref><ref id="B72"><mixed-citation xmlns:xlink="http://www.w3.org/1999/xlink" xlink:type="simple"><person-group><name name-style="western"><surname>Turrisi</surname><given-names>GF</given-names></name></person-group> (<year>2004</year>)<article-title> The Evanioidea of the Campadelli Collection (Hymenoptera). (Systematic catalogue of the Campadelli Collection. II).</article-title><source>Annali del Museo Civico di Storia Naturale di Ferrara</source><volume>7</volume>: <fpage>81</fpage>-<lpage>86</lpage>.</mixed-citation></ref><ref id="B79"><mixed-citation xmlns:xlink="http://www.w3.org/1999/xlink" xlink:type="simple"><person-group><name name-style="western"><surname>Wisniowski</surname><given-names>B</given-names></name></person-group> (<year>2004</year>)<article-title> New records of some species of the genus <italic>Gasteruption</italic> Latreille, 1796 (Hymenoptera: Gasteruptiidae) in Poland.</article-title><source>Wiadomosci Entomologiczne </source><volume>23</volume>: <fpage>117</fpage>-<lpage>118</lpage>.</mixed-citation></ref><ref id="B80"><mixed-citation xmlns:xlink="http://www.w3.org/1999/xlink" xlink:type="simple"><person-group><name name-style="western"><surname>Yildirim</surname><given-names>E</given-names></name><name name-style="western"><surname>Coruh</surname><given-names>S</given-names></name><name name-style="western"><surname>Kolorov</surname><given-names>J</given-names></name><name name-style="western"><surname>Mald</surname><given-names>M</given-names></name></person-group> (<year>2004</year>)<article-title> The <italic>Gasteruption</italic> (Hymenoptera: Gasteruptiidae) of Turkey.</article-title><source>Linzer Biologische Beitraege </source><volume>36</volume>: <fpage>1349</fpage>-<lpage>1352</lpage>.</mixed-citation></ref></ref-list></tp:taxon-treatment>
