# Supplementary material for: A revision of the Chinese Gasteruptiidae (Hymenoptera, Evanioidea)
Source: Zookeys. 2012 Nov 2;(237):1–123. doi: 10.3897/zookeys.237.3956 (PMC3496936; doi:10.3897/zookeys.237.3956)
Supplement: XML Treatment for Gasteruption transversiceps [file zookeys.237.3956-treatment29.xml]

<!DOCTYPE tp:taxon-treatment
  PUBLIC "-//TaxonX//DTD Taxonomic Treatment Publishing DTD v0 20100105//EN" "tax-treatment-NSO.dtd">
<tp:taxon-treatment xmlns:tp="http://www.plazi.org/taxpub"><tp:treatment-meta><mixed-citation publication-type="journal"><person-group><name><surname>Zhao</surname><given-names>Ke-xin</given-names></name><name><surname>van Achterberg</surname><given-names>Cornelis</given-names></name><name><surname>Xu</surname><given-names>Zai-fu</given-names></name></person-group><article-title>A revision of the Chinese Gasteruptiidae (Hymenoptera, Evanioidea)</article-title><source>Zookeys</source><day>2</day><month>11</month><year>2012</year><volume>2012</volume><issue>237</issue><fpage>1</fpage><lpage>123</lpage><pub-id pub-id-type="doi">10.3897/zookeys.237.3956</pub-id></mixed-citation></tp:treatment-meta><tp:nomenclature><tp:taxon-name>
                        <tp:taxon-name-part taxon-name-part-type="genus">Gasteruption</tp:taxon-name-part>
                        <tp:taxon-name-part taxon-name-part-type="species">transversiceps</tp:taxon-name-part>
                    <object-id xmlns:xlink="http://www.w3.org/1999/xlink" xlink:type="simple">http://species-id.net/wiki/Gasteruption_transversiceps</object-id>
								</tp:taxon-name><tp:taxon-authority>Pasteels, 1958</tp:taxon-authority><xref ref-type="fig" rid="F44">Figs 309–316</xref><tp:nomenclature-citation-list><tp:nomenclature-citation><tp:taxon-name>Gasteruption transversiceps</tp:taxon-name><comment> Pasteels, 1958: 208–209, fig. 30.</comment></tp:nomenclature-citation></tp:nomenclature-citation-list></tp:nomenclature><tp:treatment-sec sec-type="Type material"><title>Type material.</title><p>Lectotype here designated, ♀ (USNM), “[E. Malaysia: Sabah], Borneo, Sandakan, Baker”, “Paratype”, “<italic><tp:taxon-name>Gasteruption transversiceps</tp:taxon-name></italic> n. sp., J. Pasteels det., 1955”, “<italic><tp:taxon-name>Gasteruption transversiceps</tp:taxon-name></italic> Pasteels, Pasteels, 1955”.
                    </p></tp:treatment-sec><tp:treatment-sec sec-type="Additional material"><title>Additional material.</title><p>1 ♀, (ZJUH), “[China:] Hainan, Mt. Wuzhi, 15–16.V.2008, Jing-xian Liu”.</p></tp:treatment-sec><tp:treatment-sec sec-type="Diagnosis"><title>Diagnosis.</title><p>Apical third of ovipositor sheath ivory (<xref ref-type="fig" rid="F44">Fig. 313</xref>); ovipositor sheath 1.8–2.0 times as long as body; occipital carina narrow and hardly or not lamelliform (<xref ref-type="fig" rid="F44">Fig. 309</xref>); head transverse in dorsal view (<xref ref-type="fig" rid="F44">Fig. 315</xref>); vertex slightly convex in front of occipital carina, rather shiny and densely finely punctate, without a medio-posterior depression; fourth antennal segment about 2.6 times as long as third segment and third segment 1.1 times as long as second segment; frons rugose; mesoscutum rugose; middle lobe of mesoscutum moderately protuberant (<xref ref-type="fig" rid="F44">Fig. 311</xref>); hind tibia narrow (<xref ref-type="fig" rid="F44">Fig. 316</xref>); hind basitarsus dark brown subbasally; ivory apical part of ovipositor sheath 5–8 times as long as hind basitarsus; hypopygium deep slit-shaped incised apically.
                    </p></tp:treatment-sec><tp:treatment-sec sec-type="Description"><title>Description.</title><p>Lectotype, female, body length 14.4 mm, of fore wing 8.4 mm.</p><p><italic>Head</italic>. Head comparatively transverse (<xref ref-type="fig" rid="F44">Fig. 315</xref>); vertex rather shiny and densely finely punctate but nearly smooth near occipital carina, slightly convex and without a distinct depression medio-posteriorly; frons rather coarsely finely rugose and with distinct narrow groove in front of anterior ocellus (<xref ref-type="fig" rid="F44">Fig. 315</xref>); head directly roundly narrowed behind eyes; temple 0.5 times as long as eye in dorsal view; fourth antennal segment 2.6 times as long as third segment and 1.4 times as long as second and third segments combined, fifth antennal segment 2.4 times as long as third segment, third antennal segment 1.1 times as long as second segment and 1.3 times as long as wide; occipital carina narrow, not lamelliform, straight and entirely black medio-dorsally (<xref ref-type="fig" rid="F44">Fig. 309</xref>); OOL 1.4 times as long as diameter of posterior ocellus; face moderately wide (<xref ref-type="fig" rid="F44">Fig. 314</xref>); minimum width of malar space 0.4 times as long as second antennal segment (<xref ref-type="fig" rid="F44">Fig. 309</xref>); clypeus medially flat, medio-ventrally emarginate because of narrow triangular depression medio-ventrally, its lateral corners protruding forwards (<xref ref-type="fig" rid="F44">Fig. 314</xref>); eye glabrous.<!--PageBreak--><!--PageBreak-->
                    </p><p><italic>Mesosoma</italic>. Length of mesosoma 1.7 times its height; pronotal side high and ventrally reticulate-rugose and dorsally finely punctate but rugose posteriorly, with a small blunt antero-lateral protuberance (<xref ref-type="fig" rid="F44">Fig. 310</xref>); mesoscutum not protruding anteriorly; propleuron robust (<xref ref-type="fig" rid="F44">Fig. 310</xref>), 0.8 times as long as mesoscutum in front of tegulae; antesternal carina narrow and narrowly lamelliform; mesopleuron and metapleuron largely moderately regularly rugose-reticulate; mesoscutum with satin sheen, middle lobe densely and partly transversely rugose and lateral lobe densely rugulose-punctate, medio-posteriorly coarsely reticulate (<xref ref-type="fig" rid="F44">Fig. 311</xref>); scutellum largely coarsely irregularly rugose.
                    </p><p><italic>Wings</italic>. Fore wing: first discal cell parallel-sided and with outer posterior corner rounded (<xref ref-type="fig" rid="F44">Fig. 312</xref>), glabrous; vein SR1 distinctly sinuate.
                    </p><p><italic>Legs</italic>. Hind coxa superficially transversely rugose and shiny dorsally, but laterally mainly punctulate-coriaceous and with satin sheen; length of hind femur, tibia and basitarsus 5.1, 5.9 and 6.5 times their width, respectively (<xref ref-type="fig" rid="F44">Fig. 316</xref>); middle tarsus 1.2 times as long as middle tibia; middle femur subparallel-sided and hardly slenderer than fore femur; hind femur slightly curved dorsally.
                    </p><p><italic>Metasoma</italic>. Ovipositor sheath about 1.8 times as long as body, about 7.9 times as long as hind tibia and about 2.7 times as long as metasoma; ivory part of ovipositor sheath incomplete, at least 3.5 times hind basitarsus; according to original description about 7.5 times as long as hind basitarsus (“posterior third of sheath ivory”); hypopygium slit-shaped incised apically.
                    </p><p><italic>Colour</italic>. Black or black-brown; mandible (except dark teeth), palpi, clypeus latero-ventrally, fore and middle legs (but middle femur somewhat darkened), hind coxa ventro-basally yellow-brown; hind tarsus (except basal half of basitarsus) and apex of ovipositor sheath broadly ivory; mesopleuron anteriorly and posteriorly and mesosternum largely brown; antenna, tegulae and remainder of legs largely dark brown; wing membrane subhyaline; pterostigma brown, but dark brown laterally.
                    </p><p><italic>Male</italic>. Unknown.
                    </p><p><italic>Variation</italic>. Chinese specimen: Body length 19 mm, ovipositor sheath twice as long as body, 2.8 times as long as metasoma, 5.3 times as long as hind tibia and tarsus combined and 9 times as long as hind tibia; its apical ivory part 6.7 times as long as hind basitarsus and 0.25 times length of ovipositor sheath.
                    </p></tp:treatment-sec><tp:treatment-sec sec-type="Distribution"><title>Distribution.</title><p>Orental China (Hainan); East Malaysia (Sabah).</p></tp:treatment-sec><tp:treatment-sec sec-type="Biology"><title>Biology.</title><p>Unknown. Collected in May.</p></tp:treatment-sec><tp:treatment-sec sec-type="Notes"><title>Notes. </title><p>The designation of a lectotype is necessary because in the original description it is not indicated which of the type specimens (three females from Sabah and one female from Luzon) is the holotype.</p><fig id="F44" position="float" orientation="portrait"><label>Figures 309–316.</label><caption><p><italic><tp:taxon-name>Gasteruption transversiceps</tp:taxon-name></italic> Pasteels, 1958, lectotype, female. <bold>309</bold> head lateral <bold>310</bold> mesosoma lateral <bold>311</bold> mesoscutum dorsal <bold>312</bold> fore wing <bold>313</bold> apex of ovipositor sheath <bold>314</bold> head anterior <bold>315</bold> head dorsal <bold>316</bold> hind leg.</p></caption><graphic xmlns:xlink="http://www.w3.org/1999/xlink" xlink:href="ZooKeys-237-001-g044.jpg" position="float" orientation="portrait" xlink:type="simple"/></fig></tp:treatment-sec></tp:taxon-treatment>
