# Supplementary material for: A revision of the Chinese Gasteruptiidae (Hymenoptera, Evanioidea)
Source: Zookeys. 2012 Nov 2;(237):1–123. doi: 10.3897/zookeys.237.3956 (PMC3496936; doi:10.3897/zookeys.237.3956)
Supplement: XML Treatment for Gasteruption varipes [file zookeys.237.3956-treatment30.xml]

<!DOCTYPE tp:taxon-treatment
  PUBLIC "-//TaxonX//DTD Taxonomic Treatment Publishing DTD v0 20100105//EN" "tax-treatment-NSO.dtd">
<tp:taxon-treatment xmlns:tp="http://www.plazi.org/taxpub"><tp:treatment-meta><mixed-citation publication-type="journal"><person-group><name><surname>Zhao</surname><given-names>Ke-xin</given-names></name><name><surname>van Achterberg</surname><given-names>Cornelis</given-names></name><name><surname>Xu</surname><given-names>Zai-fu</given-names></name></person-group><article-title>A revision of the Chinese Gasteruptiidae (Hymenoptera, Evanioidea)</article-title><source>Zookeys</source><day>2</day><month>11</month><year>2012</year><volume>2012</volume><issue>237</issue><fpage>1</fpage><lpage>123</lpage><pub-id pub-id-type="doi">10.3897/zookeys.237.3956</pub-id></mixed-citation></tp:treatment-meta><tp:nomenclature><tp:taxon-name>
                        <tp:taxon-name-part taxon-name-part-type="genus">Gasteruption</tp:taxon-name-part>
                        <tp:taxon-name-part taxon-name-part-type="species">varipes</tp:taxon-name-part>
                    <object-id xmlns:xlink="http://www.w3.org/1999/xlink" xlink:type="simple">http://species-id.net/wiki/Gasteruption_varipes</object-id>
								</tp:taxon-name><tp:taxon-authority>(Westwood, 1851)</tp:taxon-authority><xref ref-type="fig" rid="F45">Figs 317</xref><xref ref-type="fig" rid="F46">333</xref><tp:nomenclature-citation-list><tp:nomenclature-citation><tp:taxon-name>Foenus varipes</tp:taxon-name><comment> Westwood, 1851: 220.</comment></tp:nomenclature-citation><tp:nomenclature-citation><tp:taxon-name>Gasteruption varipes</tp:taxon-name><comment>; Schletterer, 1885: 289, 325, <xref ref-type="bibr" rid="B64">1890</xref>: 383, 434; <xref ref-type="bibr" rid="B33">Kieffer 1912</xref>: 231, 269; <xref ref-type="bibr" rid="B17">Hedicke 1939</xref>: 26–27; <xref ref-type="bibr" rid="B59">Pasteels 1958</xref>: 186–188.</comment></tp:nomenclature-citation></tp:nomenclature-citation-list></tp:nomenclature><tp:treatment-sec sec-type="Type material"><title>Type material.</title><p>Holotype of <italic><tp:taxon-name>Gasteruption varipes</tp:taxon-name></italic>, ♂ (BMNH), “Type, H.T.”, “China/45 65”, “B.M. Type Hym. 3.a.177”, “<italic>varipes</italic> Westw.”, “B.M. Type Hym. <italic><tp:taxon-name>Foenus varipes</tp:taxon-name></italic> Westwood, 1851”.
                    </p></tp:treatment-sec><tp:treatment-sec sec-type="Additional material"><title>Additional material.</title><p>7 ♂ (ZJUH, RMNH), “[China:] Fujian, Fuzhou, 22.VIII.1988, Xiu-fu Zhao”; 1 ♂ (ZJUH), “[China:] Fujian, Fuzhou, 20.VI.1988, Sa-ping Yi”; 1 ♂ (ZJUH), “[China:] Fujian, Fuzhou, 1.VIII.1988, Xiu-fu Zhao”; 1 ♂ (ZJUH), “[China:] Fujian, Fuzhou, 2.VIII.1988”; 1 ♀ (ZJUH), “[China:] Fujian, Fuzhou, 3.VII.1990, Nai-quan Lin”; 1 ♂ (ZJUH), “[China:] Fujian, Fuzhou, 11.IX.1990, Chang-ming Liu”; 1 ♂ (ZJUH), “[China] Fujian, Fuzhou, Jinshan, 18.VII.1986, Nai-quan Lin”; 1 ♀ (ZJUH), “[China:] Fujian, Fuzhou, Jinshan, 6.VI.1984, Yu-hua Xia”; 1 ♀ + 1 ♂ (ZJUH), “[China:] Fujian, Fuzhou, Jinshan, 3–9.V.1990, Xiu-fu Zhao”; 1 ♀ (ZJUH), “[China:] Fujian, Fuzhou, Jinshan, 6.VI.1989, Xiu-fu Zhao”; 2 ♂ (ZJUH), “[China:] Fujian, Fuzhou, Jinshan, 20.VI.1990, Xiu-fu Zhao”; 1 ♀ (ZJUH), “[China:] Fujian, Fuzhou, Jinshan, 10–15.V.1990, Xiu-fu Zhao”; 1 ♀ (ZJUH), “[China:] Fujian, Fuzhou, Meifeng, 14.VII.1965, Wen-lan Xu”; 1 ♀ (RMNH), “[China:] Fujian, Shaxian, 20.VII.1980, Zhen-yong Mei”; 1 ♂ (ZJUH), “[China:] Fujian, Mt. Wuyi, 29.V.1990, Chang-ming Liu”; 1 ♂ (ZJUH), “[China:] Fujian, Jianyang, Chengguan, 23.VIII.1980”; 3 ♀ (ZJUH), “[China:] Fujian, Jiangle, Mt. Longqi, 1.VII.1991, Chang-ming Liu”; 1 ♀ (TARI), “[China] Taiwan, Airyo, Heito, 10.X.1926, J. Sonan”; 1 ♀ (CSCU), “[China:] Hainan, Mt. Jianfengling, 18.III.1999, Mei-cai Wei &amp; Hai-yan Nie”; 1 ♂ (ZJUH), “[China:] Hainan, Baisha, Mt. Yinggeling, 1–2.V.2008, Jing-xian Liu”; 1 ♀ (ZJUH), “[China:] Hainan, Mt. Yinggeling, 23.V.2007, Jing-xian Liu”; 1 ♂ (ZJUH), “[China:] Hainan, Mt. Wuzhi, 15.V.2008, Jing-xian Liu”; 1 ♀ (ZJUH), “[China:] Yunnan, Jinggu, Weiyuan, 4.X.2004, Jing-xian Liu”.</p></tp:treatment-sec><tp:treatment-sec sec-type="Diagnosis"><title>Diagnosis.</title><p>Head without a depression in front of occipital carina; antesternal carina non-lamelliform and narrow (<xref ref-type="fig" rid="F45">Figs 318</xref>, <xref ref-type="fig" rid="F46">326</xref>); propleuron 0.9–1.1 times as long as mesoscutum in front of tegulae and rather robust (<xref ref-type="fig" rid="F45">Figs 318</xref>, <xref ref-type="fig" rid="F46">326</xref>); occipital carina obsolescent medio-dorsally (<xref ref-type="fig" rid="F45">Figs 317</xref>, <xref ref-type="fig" rid="F46">325, 332</xref>); head roundly narrowed behind eyes in dorsal view (<xref ref-type="fig" rid="F45">Figs 322</xref>, <xref ref-type="fig" rid="F46">331</xref>); temple longer than eye in dorsal view; third antennal segment of ♀ 1.2–1.5 times as long as second segment, fourth antennal segment 1.0–1.2 times as long as third segment, fifth antennal segment 0.9–1.1 times as long as third segment, of ♂ fourth segment 1.1 times as long as third segment and 0.6 times as long as second and third segments combined, fifth antennal segment as long as third segment (<xref ref-type="fig" rid="F45">Figs 324</xref>, <xref ref-type="fig" rid="F46">333</xref>) and penultimate segments unknown; third antennal segment of ♂ normal, 1.5 times as long as second segment (<xref ref-type="fig" rid="F45">Figs 324</xref>, <xref ref-type="fig" rid="F46">333</xref>); vertex<!--PageBreak--> largely smooth and with satin sheen; malar space short (<xref ref-type="fig" rid="F45">Figs 317</xref>, <xref ref-type="fig" rid="F46">325</xref>); antero-lateral teeth of pronotum absent or indistinct; mesoscutum robust (<xref ref-type="fig" rid="F45">Figs 319</xref>, <xref ref-type="fig" rid="F46">327</xref>) and very coarsely reticulate-rugose, without separate punctures; marginal cell of fore wing elongate (<xref ref-type="fig" rid="F45">Figs 323</xref>, <xref ref-type="fig" rid="F46">328</xref>); hind coxa rather slender and transversely rugose; hind coxa black; pronotal side dark red-brown; hind basitarsus of male black-brown (but basally some<!--PageBreak-->what brown) and hind tibia bicoloured (dorsally dark brown, ventrally with large ivory subbasal patch (<xref ref-type="fig" rid="F46">Fig. 329</xref>); female tibia unknown; apical half of paramere light brown; [ovipositor sheath 0.8–1.2 times as long as body, 1.4–1.7 times as long as metasoma and 4.0–6.0 times as long as hind tibia].
                    </p></tp:treatment-sec><tp:treatment-sec sec-type="Description"><title>Description.</title><p>Holotype, male, body length 16.7 mm.</p><p><italic>Head</italic>. Vertex with satin sheen and largely smooth, densely setose, distinctly convex and without depression medio-posteriorly; head gradually narrowed behind eyes; temple 1.1 times as long as eye in dorsal view (<xref ref-type="fig" rid="F46">Fig. 331</xref>); fourth antennal segment 1.1 times as long as third segment and 0.6 times longer than second and third segments combined, fifth antennal segment as long as third segment (<xref ref-type="fig" rid="F46">Fig. 333</xref>), third antennal segment long and 1.5 times as long as second segment; occipital carina non-lamelliform and obsolescent medio-dorsally (<xref ref-type="fig" rid="F46">Fig. 325</xref>); ocelli small, OOL 1.8 times as long as diameter of posterior ocellus; face narrow (♀ <xref ref-type="fig" rid="F45">Fig. 321</xref>, <xref ref-type="fig" rid="F46">Fig. 330</xref>); malar space 0.2 times as long as second antennal segment (= pedicellus).
                    </p><p><italic>Mesosoma</italic>. Length of mesosoma 1.6 times its height; pronotal side normal and mainly reticulate-rugose, including ventrally; mesoscutum slightly protruding anteriorly; propleuron 1.1 times as long as mesoscutum in front of tegulae; antesternal carina narrow and hardly lamelliform; middle and lateral lobes of mesoscutum shiny and very coarsely reticulate-rugose, without separate punctures (<xref ref-type="fig" rid="F46">Fig. 327</xref>); scutellum coarsely reticulate-rugose; propodeum coarsely reticulate-rugose, without median carina; entire mesopleuron coarsely reticulate-rugose.
                    </p><p><italic>Wings</italic>. First discal cell elongate triangular, slightly narrowed and no distal posterior corner (<xref ref-type="fig" rid="F46">Fig. 328</xref>).
                    </p><p><italic>Legs</italic>. Hind coxa with satin sheen, coriaceous but transversely rugose dorsally; length of hind femur, tibia and basitarsus 4.2, 4.4 and 5.6 times their width, respectively (<xref ref-type="fig" rid="F46">Fig. 329</xref>).
                    </p><p><italic>Metasoma</italic>. Apical half of paramere light brown.
                    </p><p><italic>Colour</italic>. Black or dark brown (including mandible); pronotal side, mesoscutum laterally and mesopleuron dark red-brown; base and apical patch of fore and middle tibiae, fore and middle basitarsi largely and ventrally hind tibia with large subbasal patch ivory; hind tibial spurs dark brown; pterostigma dark brown.
                    </p><p><italic>Female</italic> (described after a female from Yunnan, Jinggu). Body length 14.0 mm.
                    </p><p><italic>Head</italic>. Head at most slightly emarginate medio-posteriorly, gradually narrowed behind eyes and weakly curved laterally (<xref ref-type="fig" rid="F45">Fig. 322</xref>); temple 0.8 times as long as eye in dorsal view; vertex and frons with satin sheen and coriaceous; vertex without depression medio-posteriorly; occipical carina non-lamelliform and obsolescent medio-dorsally (<xref ref-type="fig" rid="F45">Fig. 317</xref>); third antennal segment 1.5 times as long as second segment, fourth antennal segment 1.1 times as long as third segment, fifth antennal segment 0.9 times as long as third segment (<xref ref-type="fig" rid="F45">Fig. 324</xref>); eye setose; OOL 1.7 times as long as diameter of posterior ocellus; minimum width of malar space 0.2 times as long as second antennal segment; clypeus with indistinct triangular depression.
                    </p><p><italic>Mesosoma</italic>. Length of mesosoma 1.8 times as long as its height; propleuron with punctate and coriaceous, 1.1 times as long as mesoscutum in front of tegulae<!--PageBreak--><!--PageBreak--><!--PageBreak--> (<xref ref-type="fig" rid="F45">Fig. 318</xref>); side of pronotum rugose and interspaces coriaceous, with a distinct medio-lateral tooth; mesopleuron coarsely vermiculate-rugose; mesoscutum with coarsely broadly transversely rugose, laterally and posteriorly coarsely reticulate-<!--PageBreak-->rugose (<xref ref-type="fig" rid="F45">Fig. 319</xref>); scutellum rugulose; propodeum densely rugose, medio-longitudinal carina indistinct.
                    </p><p><italic>Wings</italic>. Fore wing: first discal cell parallel-sided and with outer posterior corner rounded (<xref ref-type="fig" rid="F45">Fig. 323</xref>).
                    </p><p><italic>Legs</italic>. Hind coxa with satin sheen, moderately slender and dorsally transversely striae; length of hind femur, tibia and basitausus 4.1, 4.6 and 5.5 times as long as their width, respectively (<xref ref-type="fig" rid="F45">Fig. 320</xref>); middle tarsus 1.1 times as long as middle tibia; hind tibia 3.0 mm.
                    </p><p><italic>Metasoma</italic>. Ovipositor sheath about 1.1 times as long as body, 1.7 times as long as metasoma and 5.0 times as long as hind tibia; hypopygium slit-shaped incised apically.
                    </p><p><italic>Colour</italic>. Black; mandible dark brown; pronotal side, mesoscutum antero-laterally and mesopleuron red-brown; fore and middle legs (except coxae black) dark brown to brown, but basal portion of tibiae pale, base of middle basitarsi ivory; hind legs (except coxae black) dark brown, subbasal portion of tibia pale; metasoma dark brown; ovipositor sheath entirely black.
                    </p><p><italic>Variation</italic>. Female: body length 14.0–15.5 mm, ovipositor sheath 0.8–1.2 times as long as body, 1.4–1.7 times as long as metasoma, 4.3–6.0 times as long as hind tibia; temple 0.8–1.0 times as long as eye in dorsal view; third antennal segment 1.2–1.5 times as long as second segment, fourth antennal segment 1.0–1.2 times as long as third segment, fifth antennal segment 0.9–1.1 times as long as third segment; length of mesosoma 1.8–1.9 times as long as its height; propleuron 0.9–1.1 times as long as mesoscutum in front of tegulae; mesoscutum coarsely reticulate-rugose; propodeum coarsely irregularly rugose, medio-longitudinal carina indistinct; mandible apically red-brown; pronotum, mesopleuron, mesosternum and apical of mesoscutum red-brown; metasoma black or dark brown, in some species second-third metasomal tergites red-brown.Male: body length 11.5–16.0 mm.
                    </p></tp:treatment-sec><tp:treatment-sec sec-type="Distribution"><title>Distribution.</title><p>Oriental China (Fujian, Taiwan, Hainan, Yunnan). According to <xref ref-type="bibr" rid="B59">Pasteels (1958)</xref> <italic><tp:taxon-name>Gasteruption varipes</tp:taxon-name></italic> occurs also in South India, but this may be based on a misidentification.
                    </p></tp:treatment-sec><tp:treatment-sec sec-type="Biology"><title>Biology.</title><p>Unknown. Collected in March, May–October.<!--PageBreak--></p><fig id="F45" position="float" orientation="portrait"><label>Figures 317–324.</label><caption><p><italic><tp:taxon-name>Gasteruption varipes</tp:taxon-name></italic> (Westwood, 1851), female, Hainan. <bold>317</bold> head lateral <bold>318</bold> mesosoma lateral <bold>319</bold> mesoscutum dorsal <bold>320</bold> hind leg <bold>321</bold> head anterior <bold>322</bold> head dorsal <bold>323</bold>  fore wing <bold>324</bold> antenna.</p></caption><graphic xmlns:xlink="http://www.w3.org/1999/xlink" xlink:href="ZooKeys-237-001-g045.jpg" position="float" orientation="portrait" xlink:type="simple"/></fig><fig id="F46" position="float" orientation="portrait"><label>Figures 325–333.</label><caption><p><italic><tp:taxon-name>Gasteruption varipes</tp:taxon-name></italic> (Westwood, 1851), holotype, male. <bold>325</bold> head lateral <bold>326</bold> mesosoma lateral <bold>327</bold> mesoscutum dorsal <bold>328</bold> fore wing <bold>329</bold> hind leg <bold>330</bold> head anterior <bold>331</bold> head dorsal <bold>332</bold> occipital carina dorsa-lateral <bold>333</bold> the second to fifth antennal segments.</p></caption><graphic xmlns:xlink="http://www.w3.org/1999/xlink" xlink:href="ZooKeys-237-001-g046.jpg" position="float" orientation="portrait" xlink:type="simple"/></fig><fig id="F47" position="float" orientation="portrait"><label>Figures 334–341.</label><caption><p><italic><tp:taxon-name>Gasteruption obscuripenne</tp:taxon-name></italic> Pasteels, 1958, holotype, female. <bold>334</bold> head lateral <bold>335</bold> mesosoma lateral <bold>336</bold> mesoscutum dorsal <bold>337</bold> fore wing <bold>338</bold> apex of ovipositor sheath <bold>339</bold> head anterior <bold>340</bold> head dorsal <bold>341</bold> hind leg.</p></caption><graphic xmlns:xlink="http://www.w3.org/1999/xlink" xlink:href="ZooKeys-237-001-g047.jpg" position="float" orientation="portrait" xlink:type="simple"/></fig><fig id="F48" position="float" orientation="portrait"><label>Figures 342–349. </label><caption><p><italic><tp:taxon-name>Gasteruption terebrelligerum</tp:taxon-name></italic> Enderlein, 1913, holotype, female. <bold>342</bold> head lateral <bold>343</bold> mesosoma lateral <bold>344</bold> mesoscutum dorsal <bold>345</bold> hind leg <bold>346</bold> head anterior <bold>347</bold> head dorsal <bold>348</bold> fore wing <bold>349</bold> ovipositor and its sheath.</p></caption><graphic xmlns:xlink="http://www.w3.org/1999/xlink" xlink:href="ZooKeys-237-001-g048.jpg" position="float" orientation="portrait" xlink:type="simple"/></fig><table-wrap position="float" orientation="portrait" id="T3"><label>Table 3.</label><caption><p>List of species of <italic><tp:taxon-name>Gasteruption</tp:taxon-name></italic> recorded from China (valid species in bold).</p></caption><table><tbody><tr><td rowspan="1" colspan="1"><italic><tp:taxon-name>Gasteruption abeillei</tp:taxon-name></italic> Kieffer, 1912 =&gt; assectator
                                        </td></tr><tr><td rowspan="1" colspan="1"><italic><tp:taxon-name>Gasteruption affectator</tp:taxon-name></italic> auct. =&gt; <italic>assectator</italic>
                                        </td></tr><tr><td rowspan="1" colspan="1"><bold><italic><tp:taxon-name>Gasteruption amoyense</tp:taxon-name></italic> Pasteels, 1958</bold>
                                        </td></tr><tr><td rowspan="1" colspan="1"><bold><italic><tp:taxon-name>Gasteruption angulatum</tp:taxon-name></italic> sp. n.</bold>
                                        </td></tr><tr><td rowspan="1" colspan="1"><italic><tp:taxon-name>Gasteruption annularis</tp:taxon-name></italic> Geoffrey, 1785 =&gt; assectator
                                        </td></tr><tr><td rowspan="1" colspan="1"><bold><italic><tp:taxon-name>Gasteruption assectator</tp:taxon-name></italic> (Linnaeus, 1758)</bold>
                                        </td></tr><tr><td rowspan="1" colspan="1"><bold><italic><tp:taxon-name>Gasteruption assectoides</tp:taxon-name></italic> sp. n.</bold>
                                        </td></tr><tr><td rowspan="1" colspan="1"><italic><tp:taxon-name>Gasteruption austriacum</tp:taxon-name></italic> Schletterer, 1885 =&gt; tournieri
                                        </td></tr><tr><td rowspan="1" colspan="1"><bold><italic><tp:taxon-name>Gasteruption bimaculatum</tp:taxon-name></italic> Pasteels, 1958</bold>
                                        </td></tr><tr><td rowspan="1" colspan="1"><bold><italic><tp:taxon-name>Gasteruption birmanense</tp:taxon-name></italic> Pasteels, 1958</bold>
                                        </td></tr><tr><td rowspan="1" colspan="1"><italic><tp:taxon-name>Gasteruption borealis</tp:taxon-name></italic> Thomson, 1883 =&gt; assectator
                                        </td></tr><tr><td rowspan="1" colspan="1"><italic><tp:taxon-name>Gasteruption brevicauda</tp:taxon-name></italic> Kieffer, 1904 =&gt; assectator
                                        </td></tr><tr><td rowspan="1" colspan="1"><italic><tp:taxon-name>Gasteruption breviterebrae</tp:taxon-name></italic> Watanabe, 1934 =&gt; assectator
                                        </td></tr><tr><td rowspan="1" colspan="1"><bold><italic><tp:taxon-name>Gasteruption coloratum</tp:taxon-name></italic> sp. n.</bold>
                                        </td></tr><tr><td rowspan="1" colspan="1"><bold><italic><tp:taxon-name>Gasteruption corniculigerum</tp:taxon-name></italic> Enderlein, 1913</bold>
                                        </td></tr><tr><td rowspan="1" colspan="1"><italic><tp:taxon-name>Gasteruption curiosum</tp:taxon-name></italic> Pasteels, 1958 =&gt; amoyense syn. n.
                                        </td></tr><tr><td rowspan="1" colspan="1"><bold><italic><tp:taxon-name>Gasteruption dilutum</tp:taxon-name></italic> Semenov, 1892</bold>
                                        </td></tr><tr><td rowspan="1" colspan="1"><bold><italic><tp:taxon-name>Gasteruption dimidiatum</tp:taxon-name></italic> Semenov, 1892</bold>
                                        </td></tr><tr><td rowspan="1" colspan="1"><bold><italic><tp:taxon-name>Gasteruption formilis</tp:taxon-name></italic> Alekseev, 1995</bold>
                                        </td></tr><tr><td rowspan="1" colspan="1"><bold><italic><tp:taxon-name>Gasteruption formosanum</tp:taxon-name></italic> Enderlein, 1913</bold>
                                        </td></tr><tr><td rowspan="1" colspan="1"><italic><tp:taxon-name>Gasteruption fumipennis</tp:taxon-name></italic> Thomson, 1883 =&gt; assectator
                                        </td></tr><tr><td rowspan="1" colspan="1"><bold><italic><tp:taxon-name>Gasteruption japonicum</tp:taxon-name></italic> Cameron, 1888</bold>
                                        </td></tr><tr><td rowspan="1" colspan="1"><bold><italic><tp:taxon-name>Gasteruption latitibia</tp:taxon-name></italic> sp. n.</bold>
                                        </td></tr><tr><td rowspan="1" colspan="1"><italic><tp:taxon-name>Gasteruption margotae</tp:taxon-name></italic> Madl, 1987 =&gt; assectator
                                        </td></tr><tr><td rowspan="1" colspan="1"><italic><tp:taxon-name>Gasteruption micrura</tp:taxon-name></italic> Kieffer, 1904 =&gt; assectator
                                        </td></tr><tr><td rowspan="1" colspan="1"><italic><tp:taxon-name>Gasteruption nigripectus</tp:taxon-name></italic> Kieffer, 1904 =&gt; assectator
                                        </td></tr><tr><td rowspan="1" colspan="1"><italic><tp:taxon-name>Gasteruption nigritarsis</tp:taxon-name></italic> Thomson, 1883 =&gt; assectator
                                        </td></tr><tr><td rowspan="1" colspan="1"><italic><tp:taxon-name>Gasteruption nitidum</tp:taxon-name></italic> Schletterer, 1885 =&gt; tournieri
                                        </td></tr><tr><td rowspan="1" colspan="1"><bold><italic><tp:taxon-name>Gasteruption oriplanum</tp:taxon-name></italic> Kieffer, 1911</bold>
                                        </td></tr><tr><td rowspan="1" colspan="1"><bold><italic><tp:taxon-name>Gasteruption parvicollarium</tp:taxon-name></italic> Enderlein, 1913</bold>
                                        </td></tr><tr><td rowspan="1" colspan="1"><bold><italic><tp:taxon-name>Gasteruption poecilothecum</tp:taxon-name></italic> Kieffer, 1911</bold>
                                        </td></tr><tr><td rowspan="1" colspan="1"><bold><italic><tp:taxon-name>Gasteruption rufescenticorne</tp:taxon-name></italic> Enderlein, 1913</bold>
                                        </td></tr><tr><td rowspan="1" colspan="1"><bold><italic><tp:taxon-name>Gasteruption sinarum</tp:taxon-name></italic> Kieffer, 1911</bold>
                                        </td></tr><tr><td rowspan="1" colspan="1"><italic><tp:taxon-name>Gasteruption sinense</tp:taxon-name></italic> Kieffer, 1924 =&gt; sinarum syn. n.
                                        </td></tr><tr><td rowspan="1" colspan="1"><italic><tp:taxon-name>Gasteruption sinense</tp:taxon-name></italic> var. <italic>minus</italic> Kieffer, 1924 =&gt; japonicum syn. n.
                                        </td></tr><tr><td rowspan="1" colspan="1"><bold><italic><tp:taxon-name>Gasteruption sinepunctatum</tp:taxon-name></italic> sp. n.</bold>
                                        </td></tr><tr><td rowspan="1" colspan="1"><bold><italic><tp:taxon-name>Gasteruption sinicola</tp:taxon-name></italic> Kieffer, 1924</bold>
                                        </td></tr><tr><td rowspan="1" colspan="1"><bold><italic><tp:taxon-name>Gasteruption strigosum</tp:taxon-name></italic> sp. n.</bold>
                                        </td></tr><tr><td rowspan="1" colspan="1"><bold><italic><tp:taxon-name>Gasteruption subhamatum</tp:taxon-name></italic> Pasteels, 1958</bold>
                                        </td></tr><tr><td rowspan="1" colspan="1"><bold><italic><tp:taxon-name>Gasteruption terebrelligerum</tp:taxon-name></italic> Enderlein, 1913</bold>
                                        </td></tr><tr><td rowspan="1" colspan="1"><bold><italic><tp:taxon-name>Gasteruption tonkinense</tp:taxon-name></italic> Pasteels, 1958</bold>
                                        </td></tr><tr><td rowspan="1" colspan="1"><bold><italic><tp:taxon-name>Gasteruption tournieri</tp:taxon-name></italic> Schletterer, 1885</bold>
                                        </td></tr><tr><td rowspan="1" colspan="1"><bold><italic><tp:taxon-name>Gasteruption transversiceps</tp:taxon-name></italic> Pasteels, 1958</bold>
                                        </td></tr><tr><td rowspan="1" colspan="1"><bold><italic><tp:taxon-name>Gasteruption varipes</tp:taxon-name></italic> (Westwood, 1851)</bold>
                                        </td></tr></tbody></table></table-wrap></tp:treatment-sec><ref-list><ref id="B64"><mixed-citation xmlns:xlink="http://www.w3.org/1999/xlink" xlink:type="simple"><person-group><name name-style="western"><surname>Schletterer</surname><given-names>A</given-names></name></person-group> (<year>1890</year>)<article-title> Die Hymenopteren-Gruppe der Evaniiden. III. Abteilung. Annaien des K. K.</article-title><source>Naturhistorischen Hofmuseums </source><volume>1890</volume>: <fpage>373</fpage>-<lpage>546</lpage>.</mixed-citation></ref><ref id="B33"><mixed-citation xmlns:xlink="http://www.w3.org/1999/xlink" xlink:type="simple"><person-group><name name-style="western"><surname>Kieffer</surname><given-names>JJ</given-names></name></person-group> (<year>1912</year>)<source> Evaniidae. Das Tierreich 30, 1–431.</source></mixed-citation></ref><ref id="B17"><mixed-citation xmlns:xlink="http://www.w3.org/1999/xlink" xlink:type="simple"><person-group><name name-style="western"><surname>Hedicke</surname><given-names>H</given-names></name></person-group> (<year>1939</year>)<source> Hymenopterorum Catalogus 11, Gasteruptiidae.</source><publisher-name>W. Junk</publisher-name>, <publisher-loc>'s-Gravenhage</publisher-loc>, <lpage>54</lpage> pp.</mixed-citation></ref><ref id="B59"><mixed-citation xmlns:xlink="http://www.w3.org/1999/xlink" xlink:type="simple"><person-group><name name-style="western"><surname>Pasteels</surname><given-names>JJ</given-names></name></person-group> (<year>1958</year>)<article-title> Révision du genre <italic>Gasteruption</italic> (Hymenoptera, Evanioidea, Gasteruptionidae). V. Espèces indomalaises.</article-title><source>Bulletin et Annales de la Société Royale Entomologique de Belgique </source><volume>94</volume>: <fpage>169</fpage>-<lpage>213</lpage>.</mixed-citation></ref></ref-list></tp:taxon-treatment>
